# Supplementary material for: High-Altitude Plasmodium falciparum and Plasmodium vivax Reservoirs in Ethiopia Are Not Linked to Recent Travel
Source: Open Forum Infect Dis. 2026 Apr 30;13(5):ofag247. doi: 10.1093/ofid/ofag247 (PMC13202210; doi:10.1093/ofid/ofag247)
Supplement: ofag247_Supplementary_Data [file ofag247_supplementary_data.zip]

Archive with 2 entries (2 files):
- Supplementary_File_S1.txt
- Supplementary_File_S2.txt
