# Supplementary material for: High-Altitude Plasmodium falciparum and Plasmodium vivax Reservoirs in Ethiopia Are Not Linked to Recent Travel
Source: Open Forum Infect Dis. 2026 Apr 30;13(5):ofag247. doi: 10.1093/ofid/ofag247 (PMC13202210; doi:10.1093/ofid/ofag247)
Supplement: ofag247_Supplementary_Data [file ofag247_supplementary_data.zip › Supplementary_File_S1.txt]

Serial_number	age_group	sex	Site	altitude	HH_Type	microscopy	SDBioline_RDT	Pf_PCR	Pv_PCR
2	2	Female	Maksegnit	1927	Index	Negative	Negative	0	0
3	3	Female	Maksegnit	1927	Index	Negative	Negative	1	0
4	3	Female	Maksegnit	1907	Neighbour	Negative	Negative	1	0
5	2	Female	Maksegnit	1907	Neighbour	Negative	Negative	1	1
6	3	Male	Maksegnit	1923	Neighbour	Negative	Negative	1	0
8	2	Male	Maksegnit	1923	Neighbour	Negative	Negative	0	1
9	3	Male	Maksegnit	1916	Neighbour	Negative	Negative	1	1
11	3	Female	Maksegnit	1919	Index	PF	PF	1	1
12	1	Female	Maksegnit	1919	Index	PV	Negative	0	1
13	2	Female	Maksegnit	1919	Index	Negative	Negative	1	1
14	3	Male	Maksegnit	1919	Index	Negative	Negative	0	1
15	2	Male	Maksegnit	1919	Index	Negative	Negative	1	1
16	3	Female	Maksegnit	1919	Index	Negative	Negative	0	1
17	3	Male	Maksegnit	1917	Neighbour	Negative	PF	1	0
18	3	Male	Maksegnit	1917	Neighbour	Negative	Negative	1	1
20	3	Female	Maksegnit	1917	Neighbour	Negative	Negative	0	1
21	3	Female	Maksegnit	1914	Neighbour	Negative	Negative	1	1
22	1	Male	Maksegnit	1914	Neighbour	Negative	Negative	0	0
23	3	Female	Maksegnit	1920	Neighbour	PV	Negative	1	1
24	3	Male	Maksegnit	1916	Neighbour	Negative	Negative	0	0
25	3	Female	Maksegnit	1911	Index	Negative	Negative	1	1
26	2	Male	Maksegnit	1911	Index	PF	PF	1	1
27	2	Male	Maksegnit	1911	Index	Negative	Negative	1	0
28	3	Male	Maksegnit	1911	Index	Negative	Negative	0	0
29	3	Female	Maksegnit	1923	Neighbour	Negative	Negative	0	1
30	3	Male	Maksegnit	1923	Neighbour	PF	PF	1	1
31	3	Female	Maksegnit	1923	Neighbour	Negative	Negative	1	1
32	3	Male	Maksegnit	1923	Neighbour	Negative	Negative	1	0
33	3	Female	Maksegnit	1920	Neighbour	Negative	Negative	1	1
34	3	Male	Maksegnit	1920	Neighbour	Negative	Negative	1	0
35	3	Male	Maksegnit	1922	Neighbour	Negative	Negative	1	1
36	3	Female	Maksegnit	1919	Neighbour	Negative	Negative	0	0
37	3	Female	Maksegnit	1916	Index	Negative	Negative	1	0
38	3	Male	Maksegnit	1916	Index	Negative	Negative	0	0
39	3	Female	Maksegnit	1918	Neighbour	Negative	Negative	0	1
40	3	Female	Maksegnit	1916	Neighbour	Negative	Negative	1	0
41	1	Male	Maksegnit	1916	Neighbour	Negative	Negative	1	0
42	2	Female	Maksegnit	1916	Neighbour	Negative	Negative	0	0
43	2	Male	Maksegnit	1916	Neighbour	Negative	Negative	1	0
44	3	Male	Maksegnit	1916	Neighbour	Negative	Negative	0	0
45	3	Female	Maksegnit	1920	Neighbour	Negative	Negative	0	1
46	3	Female	Maksegnit	1920	Neighbour	Negative	Negative	0	0
47	3	Female	Maksegnit	1920	Neighbour	Negative	Negative	0	1
48	3	Male	Maksegnit	1920	Neighbour	PF	PF	1	0
49	3	Male	Maksegnit	1920	Neighbour	Negative	Negative	1	0
50	3	Female	Maksegnit	1916	Neighbour	Negative	Negative	0	0
51	3	Female	Maksegnit	1925	Neighbour	Negative	Negative	1	0
52	2	Female	Maksegnit	1925	Neighbour	Negative	Negative	0	0
53	3	Female	Maksegnit	1917	Index	Negative	Negative	1	1
54	3	Female	Maksegnit	1918	Neighbour	Negative	Negative	0	0
55	3	Male	Maksegnit	1931	Neighbour	Negative	Negative	1	1
56	3	Male	Maksegnit	1913	Neighbour	Negative	Negative	0	0
57	3	Male	Maksegnit	2001	Index	pf	PF	1	0
58	3	Female	Maksegnit	2001	Index	Negative	Negative	0	0
59	3	Female	Maksegnit	2001	Index	Negative	Negative	1	0
60	2	Female	Maksegnit	2001	Index	Negative	Negative	0	0
61	3		Maksegnit	2001	Index	Negative	Negative	0	0
62	3	Male	Maksegnit	2001	Index	Negative	Negative	0	1
63	3	Male	Maksegnit	2001	Index	Negative	Negative	0	0
64	3	Male	Maksegnit	1912	Neighbour	PF	Negative	1	1
65	3	Male	Maksegnit	1912	Neighbour	Negative	Negative	1	0
66	3	Female	Maksegnit	2000	Index	PV	Negative	1	1
67	3	Female	Maksegnit	2005	Index	Negative	Negative	1	1
68	3	Male	Maksegnit	2005	Index	Negative	Negative	1	1
69	3	Male	Maksegnit	2005	Index	Negative	Negative	0	1
70	2	Male	Maksegnit	2005	Index	Negative	Negative	1	0
71	1	Female	Maksegnit	2005	Index	PF	PF	1	0
73	2	Male	Maksegnit	2005	Index	PF	PF	1	0
74	3	Female	Maksegnit	1937	Neighbour	Negative	Negative	0	0
77	1		Maksegnit	1922	Index	Negative	Negative	0	1
78	2		Maksegnit	1922	Index	Negative	Negative	1	1
79	2		Maksegnit	1922	Index	Negative	Negative	1	0
80	3	Male	Maksegnit	1913	Neighbour	Negative	Negative	0	0
82	3	Female	Maksegnit	1913	Neighbour	Negative	PF	1	1
83	3	Female	Maksegnit	1913	Neighbour	Negative	Negative	1	0
84	2	Female	Maksegnit	1913	Neighbour	Negative	Negative	1	0
85	3	Female	Maksegnit	1921	Neighbour	Negative	Negative	0	0
86	3	Female	Maksegnit	1921	Neighbour	Negative	Negative	0	0
87	3	Male	Maksegnit	1916	Neighbour	Negative	Negative	0	0
88	3	Male	Maksegnit	2005	Neighbour	Negative	Negative	0	0
89	3	Female	Maksegnit	2005	Neighbour	Negative	Negative	0	0
90	3	Male	Maksegnit	2005	Neighbour	Negative	Negative	0	0
91	3	Male	Maksegnit	1924	Index	Negative	Negative	0	0
92	2	Male	Maksegnit	1924	Index	Negative	Negative	0	0
93	3	Female	Maksegnit	1924	Index	Negative	Negative	0	0
95	2	Female	Maksegnit	1925	Neighbour	Negative	Negative	0	0
96	3	Female	Maksegnit	1925	Neighbour	Negative	Negative	0	0
97	1	Male	Maksegnit	1925	Neighbour	Negative	Negative	0	0
99	3	Female	Maksegnit	1926	Neighbour	Negative	Negative	0	0
100	1	Female	Maksegnit	1926	Neighbour	Negative	Negative	0	0
101	3	Male	Maksegnit	1926	Neighbour	Negative	Negative	0	0
102	2	Male	Maksegnit	1926	Neighbour	Negative	Negative	1	1
103	2	Female	Maksegnit	1926	Neighbour	Negative	Negative	1	0
104	3	Male	Maksegnit	1911	Neighbour	PF	PF	1	0
105	3	Male	Maksegnit	1911	Neighbour	Negative	Negative	0	0
106	3	Female	Maksegnit	1917	Index	Negative	Negative	1	0
107	2	Female	Maksegnit	1917	Index	PF	PF	1	0
108	3	Female	Maksegnit	1917	Index	Negative	PF	1	0
109	2	Female	Maksegnit	1917	Index	Negative	Negative	0	0
110	2	Male	Maksegnit	1917	Index	Negative	Negative	0	0
111	2	Female	Maksegnit	1917	Index	Negative	Negative	1	1
112	2	Female	Maksegnit	1917	Index	PV	Negative	0	1
113	3	Male	Maksegnit	1926	Neighbour	PF	PF	1	0
114	3	Female	Maksegnit	1924	Neighbour	Negative	Negative	0	0
115	3	Female	Maksegnit	1919	Index	Negative	Negative	0	0
116	2	Female	Maksegnit	1919	Index	Negative	Negative	1	0
117	3	Female	Maksegnit	1919	Neighbour	Negative	Negative	1	1
118	3	Male	Maksegnit	1919	Neighbour	Negative	Negative	0	0
119	3	Female	Maksegnit	1919	Neighbour	Negative	Negative	0	1
120	3	Male	Maksegnit	1932	Index	Negative	Negative	0	0
121	3	Female	Maksegnit	1932	Index	Negative	PF	0	0
122	3	Male	Maksegnit	1932	Index	Negative	Negative	0	0
123	3	Male	Maksegnit	1932	Neighbour	Negative	Negative	1	0
124	3	Male	Maksegnit	1932	Neighbour	Negative	Negative	0	0
125	1	Male	Maksegnit	1932	Neighbour	Negative	Negative	1	0
126	3	Male	Maksegnit	1923	Neighbour	Negative	PF	1	1
127	1	Male	Maksegnit	1923	Neighbour	Negative	Negative	0	0
128	3	Male	Maksegnit	1925	Neighbour	Negative	Negative	0	0
129	3	Male	Maksegnit	1925	Neighbour	Negative	Negative	1	0
130	3	Male	Maksegnit	1934	Index	Negative	Negative	1	0
131	3	Male	Maksegnit	1934	Index	Negative	Negative	0	0
132	2	Male	Maksegnit	1934	Index	PF	PF	1	0
133	1	Female	Maksegnit	1934	Index	Negative	Negative	0	0
134	3	Male	Maksegnit	1934	Index	Negative	Negative	0	0
135	2	Male	Maksegnit	1934	Index	Negative	Negative	0	0
136	3	Male	Maksegnit	1922	Neighbour	Negative	Negative	0	0
137	3	Female	Maksegnit	1924	Index	Negative	Negative	1	0
138	3	Male	Maksegnit	1924	Index	PF	PF	1	0
139	3	Female	Maksegnit	1929	Neighbour	Negative	Negative	1	0
140	3	Male	Maksegnit	1929	Neighbour	Negative	Negative	0	0
141	1	Male	Maksegnit	1929	Neighbour	Negative	Negative	0	0
143	3	Female	Maksegnit	1943	Index	Negative	Negative	1	0
144	1	Male	Maksegnit	1943	Index	Negative	Negative	0	0
145	3	Female	Maksegnit	1925	Neighbour	PF	Negative	1	0
146	3	Female	Maksegnit	1925	Neighbour	Negative	Negative	0	0
147	3	Female	Maksegnit	1931	Index	Negative	Negative	0	1
148	3	Female	Maksegnit	1931	Index	Negative	Negative	0	0
149	3	Male	Maksegnit	1931	Index	Negative	Negative	0	0
150	3	Female	Maksegnit	1931	Index	Negative	Negative	1	0
151	3	Female	Maksegnit	1934	Neighbour	PF	PF	1	0
152	1	Male	Maksegnit	1934	Neighbour	Negative	Negative	0	0
153	3	Female	Maksegnit	1936	Neighbour	Negative	Negative	0	0
154	1	Female	Maksegnit	1936	Neighbour	Negative	Negative	0	0
155	2	Female	Maksegnit	1936	Neighbour	Negative	Negative	0	0
156	3	Female	Maksegnit	1920	Neighbour	PF	Negative	1	0
157	3	Female	Maksegnit	1920	Neighbour	Negative	Negative	0	0
158	3	Female	Maksegnit	1920	Neighbour	Negative	Negative	0	0
159	3	Female	Maksegnit	1920	Neighbour	Negative	Negative	0	0
160	3	Female	Maksegnit	1932	Neighbour	Negative	Negative	0	0
161	2	Female	Maksegnit	1932	Neighbour	Negative	Negative	0	0
162	3	Female	Maksegnit	1932	Index	Negative	Negative	0	0
163	3	Female	Maksegnit	1932	Index	Negative	Negative	1	0
164	3	Male	Maksegnit	1932	Index	Negative	Negative	1	0
165	3	Male	Maksegnit	1932	Index	Negative	Negative	0	0
166	3	Male	Maksegnit	1932	Index	Negative	Negative	0	1
167	3	Female	Maksegnit	1932	Index	Negative	Negative	0	0
168	3	Female	Maksegnit	1919	Index	Negative	Negative	0	0
169	3	Female	Maksegnit	1919	Index	Negative	Negative	0	0
170	3	Female	Maksegnit	1919	Index	Negative	Negative	0	0
171	3	Female	Maksegnit	1921	Neighbour	Negative	Negative	0	0
172	3	Female	Maksegnit	1915	Neighbour	Negative	Negative	0	0
173	3	Female	Maksegnit	1919	Index	Negative	Negative	0	0
174	3	Female	Maksegnit	1919	Index	Negative	Negative	1	0
175	3	Male	Maksegnit	1921	Neighbour	PF	Negative	0	0
176	1	Female	Maksegnit	1921	Neighbour	Negative	Negative	0	0
177	3	Female	Maksegnit	1921	Neighbour	Negative	Negative	0	0
179	3	Female	Maksegnit	1918	Neighbour	Negative	Negative	0	0
180	3	Female	Maksegnit	1917	Neighbour	Negative	Negative	0	1
181	1	Female	Maksegnit	1917	Neighbour	Negative	Negative	0	0
182	3	Female	Maksegnit	1917	Neighbour	Negative	Negative	0	0
183	3	Female	Maksegnit	1915	Neighbour	Negative	Negative	0	1
183	2	Male	Maksegnit	1915	Neighbour	PF	PF	1	0
184	1	Male	Maksegnit	1915	Neighbour	Negative	Negative	0	0
186	3	Male	Maksegnit	1915	Neighbour	Negative	Negative	0	0
187	3	Female	Maksegnit	1910	Neighbour	Negative	Negative	1	0
188	2	Male	Maksegnit	1910	Neighbour	Negative	Negative	0	0
189	3	Male	Maksegnit	1910	Index	Negative	Negative	0	0
190	1	Male	Maksegnit	1910	Index	Negative	Negative	0	0
191	2	Female	Maksegnit	1910	Index	Negative	Negative	1	0
193	3	Male	Maksegnit	1908	Neighbour	Negative	Negative	1	1
194	3	Female	Maksegnit	1906	Neighbour	Negative	Negative	0	0
196	3	Female	Maksegnit	1915	Index	Negative	Negative	0	0
197	2	Female	Maksegnit	1915	Index	PF	PF	1	0
198	2	Female	Maksegnit	1915	Index	Negative	Negative	0	0
199	2	Female	Maksegnit	1915	Index	Negative	Negative	0	0
200	3	Female	Maksegnit	1909	Neighbour	Negative	Negative	0	0
201	3	Female	Maksegnit	1923	Index	Negative	Negative	0	0
202	3	Female	Maksegnit	1923	Index	Negative	Negative	0	0
203	3	Female	Maksegnit	1915	Index	PF	PF	1	0
204	2	Male	Maksegnit	1915	Index	PF	PF	1	0
205	3	Male	Maksegnit	1915	Index	Negative	Negative	0	0
206	1	Female	Maksegnit	1915	Index	Negative	Negative	0	0
207	3	Female	Maksegnit	1915	Index	Negative	Negative	0	0
208	1	Female	Maksegnit	1915	Index	Negative	Negative	0	0
209	3	Female	Maksegnit	1914	Neighbour	Negative	Negative	0	0
210	1	Female	Maksegnit	1914	Neighbour	Negative	Negative	0	0
211	2	Male	Maksegnit	1914	Neighbour	PF	PF	1	1
212	2	Female	Maksegnit	1914	Neighbour	Negative	Negative	0	0
213	3	Female	Maksegnit	1913	Neighbour	Negative	Negative	0	0
214	3	Male	Maksegnit	1913	Neighbour	Negative	Negative	0	0
215	2	Female	Maksegnit	1913	Neighbour	Negative	Negative	0	0
216	1	Female	Maksegnit	1913	Neighbour	Negative	Negative	1	0
217	2	Male	Maksegnit	1913	Neighbour	Negative	Negative	0	0
218	3	Female	Maksegnit	1913	Neighbour	Negative	Negative	0	0
219	3	Female	Maksegnit	1913	Neighbour	Negative	Negative	0	0
220	3	Male	Maksegnit	1916	Index	Negative	Negative	0	0
222	3	Male	Maksegnit	1916	Index	Negative	Negative	0	0
223	3	Female	Maksegnit	1921	Index	Negative	Negative	1	0
224	2	Male	Maksegnit	1921	Index	PF	PF	1	0
225	2	Male	Maksegnit	1921	Index	PF	PF	1	0
226	1	Female	Maksegnit	1921	Index	Negative	Negative	1	0
227	3	Female	Maksegnit	1921	Index	Negative	Negative	0	0
228	2	Female	Maksegnit	1921	Index	Negative	Negative	0	0
229	1	Female	Maksegnit	1921	Index	Negative	Negative	0	0
230	3	Female	Maksegnit	1917	Index	Negative	Negative	0	0
231	3	Female	Maksegnit	1917	Index	Negative	Negative	0	0
232	3	Female	Maksegnit	1917	Index	Negative	PF	1	0
233	2	Female	Maksegnit	1917	Index	Negative	Negative	0	0
234	3	Female	Maksegnit	1912	Neighbour	Negative	Negative	0	0
235	3	Female	Maksegnit	1912	Neighbour	Negative	Negative	1	0
236	3	Female	Maksegnit	1912	Neighbour	Negative	Negative	0	0
237	3	Male	Maksegnit	1912	Neighbour	Negative	Negative	0	0
238	2	Male	Maksegnit	1912	Neighbour	Negative	Negative	0	0
239	2	Male	Maksegnit	1912	Neighbour	Negative	Negative	0	0
240	2	Male	Maksegnit	1912	Neighbour	Negative	PF	0	0
241	3	Female	Maksegnit	1912	Neighbour	Negative	Negative	1	0
242	3	Female	Maksegnit	1912	Neighbour	Negative	PF	0	1
243	2	Male	Maksegnit	1912	Neighbour	Negative	Negative	0	0
244	3	Male	Maksegnit	1912	Neighbour	Negative	Negative	0	0
245	2	Female	Maksegnit	1912	Neighbour	Negative	Negative	0	0
246	3	Male	Maksegnit	1919	Neighbour	Negative	Negative	0	0
247	2	Male	Maksegnit	1919	Neighbour	Negative	Negative	0	0
248	2	Female	Maksegnit	1919	Neighbour	Negative	PF	1	0
249	2	Male	Maksegnit	1919	Neighbour	Negative	Negative	0	0
250	3	Male	Maksegnit	1914	Neighbour	Negative	Negative	0	0
251	2	Male	Maksegnit	1914	Neighbour	Negative	Negative	0	0
252	3	Female	Maksegnit	1922	Neighbour	Negative	Negative	0	0
254	2	Male	Maksegnit	1922	Neighbour	Negative	Negative	0	0
255	3	Female	Maksegnit	1922	Neighbour	Negative	Negative	1	0
256	3	Female	Maksegnit	1919	Index	Negative	Negative	0	0
257	3	Male	Maksegnit	1919	Index	Negative	Negative	0	0
258	2	Female	Maksegnit	1919	Index	Negative	Negative	0	0
259	3	Female	Maksegnit	1929	Index	Negative	Negative	0	0
260	2	Male	Maksegnit	1929	Index	Negative	Negative	0	0
261	3	Female	Maksegnit	1925	Neighbour	PF	PF	1	0
262	2	Male	Maksegnit	1925	Neighbour	Negative	Negative	0	0
263	2	Female	Maksegnit	1925	Neighbour	Negative	Negative	1	0
264	3	Female	Maksegnit	1925	Neighbour	Negative	Negative	1	0
265	2	Male	Maksegnit	1925	Neighbour	Negative	Negative	0	0
266	3	Male	Maksegnit	1925	Neighbour	Negative	Negative	0	0
267	3	Male	Maksegnit	1925	Neighbour	Negative	Negative	1	0
268	3	Female	Maksegnit	1914	Index	Negative	Negative	0	0
269	2	Female	Maksegnit	1914	Index	Negative	Negative	0	0
270	3	Male	Maksegnit	1930	Neighbour	Negative	Negative	0	0
271	2	Female	Maksegnit	1930	Neighbour	Negative	Negative	0	0
272	3	Female	Maksegnit	1936	Neighbour	Negative	Negative	0	0
273	2	Female	Maksegnit	1936	Neighbour	Negative	Negative	0	0
274	1	Female	Maksegnit	1936	Neighbour	Negative	Negative	0	0
275	3	Male	Maksegnit	1936	Neighbour	Negative	Negative	0	0
276	3	Female	Maksegnit	1936	Neighbour	Negative	Negative	0	0
277	3	Female	Maksegnit	1927	Neighbour	Negative	Negative	0	0
278	1	Male	Maksegnit	1927	Neighbour	Negative	Negative	0	0
279	3	Female	Maksegnit		Neighbour	PF	Negative	0	0
280	3	Female	Maksegnit	1925	Neighbour	Negative	Negative	0	0
281	2	Male	Maksegnit	1925	Neighbour	Negative	Negative	0	0
282	2	Male	Maksegnit	1925	Neighbour	Negative	Negative	1	0
283	3	Female	Maksegnit	1926	Neighbour	Negative	Negative	1	0
284	3	Female	Maksegnit	1926	Neighbour	Negative	Negative	0	0
285	1	Female	Maksegnit	1926	Neighbour	Negative	Negative	0	0
286	2	Female	Maksegnit	1926	Neighbour	Negative	Negative	0	0
287	3	Female	Maksegnit	1926	Neighbour	Negative	Negative	0	0
288	1	Female	Maksegnit	1926	Neighbour	Negative	Negative	0	0
289	3	Female	Maksegnit	1933	Neighbour	Negative	Negative	0	0
290	3	Male	Maksegnit	1945	Neighbour	Negative	Negative	0	0
291	1	Female	Maksegnit	1945	Neighbour	Negative	Negative	0	0
292	3	Female	Maksegnit	1945	Neighbour	PF	PF	1	0
293	3	Female	Maksegnit	1945	Neighbour	Negative	Negative	0	0
294	3	Female	Maksegnit	1926	Index	Negative	Negative	0	0
295	1	Female	Maksegnit	1926	Index	Negative	Negative	0	0
296	2	Female	Maksegnit	1926	Index	Negative	Negative	0	0
297	2	Male	Maksegnit	1926	Index	Negative	Negative	0	0
298	2	Male	Maksegnit	1926	Index	Negative	PF	1	0
299	2	Female	Maksegnit	1926	Index	Negative	Negative	0	0
300	3	Female	Infraz	1920	Index	Negative	Negative	1	0
301	1	Male	Infraz	1920	Index	PF	PF	1	1
302	2	Female	Infraz	1920	Index	Negative	Negative	0	0
303	2	Male	Infraz	1920	Index	PV	PF	1	0
304	3	Male	Infraz	1913	Neighbour	Negative	Negative	1	0
305	3	Male	Infraz	1913	Neighbour	Negative	Negative	1	0
306	2	Female	Infraz	1913	Neighbour	Negative	PF	1	1
307	2	Male	Infraz	1913	Neighbour	Negative	Negative	1	0
308	3	Male	Infraz	1919	Neighbour	Negative	Negative	0	0
309	3	Female	Infraz	1919	Neighbour	Negative	Negative	1	1
310	1	Male	Infraz	1919	Neighbour	Negative	Negative	1	0
311	3	Male	Infraz	1918	Neighbour	Negative	Negative	1	0
312	3	Male	Infraz	1915	Neighbour	Negative	Negative	0	0
313	2	Female	Infraz	1915	Neighbour	PF	PF	1	0
315	2	Female	Infraz	1915	Neighbour	Negative	Negative	1	0
316	2	Female	Infraz	1915	Neighbour	Negative	Negative	0	0
317	3	Male	Infraz	1915	Neighbour	Negative	Negative	0	0
318	3	Female	Infraz	1918	Index	Negative	Negative	0	0
319	1	Female	Infraz	1918	Index	Negative	Negative	0	0
320	3	Male	Infraz	1918	Index	Negative	Negative	0	0
321	3	Female	Infraz	1926	Neighbour	Negative	Negative	0	0
322	3	Female	Infraz	1921	Neighbour	PF	Negative	1	0
323	3	Female	Infraz	1921	Neighbour	Negative	Negative	1	0
324	3	Female	Infraz	1929	Neighbour	Negative	Negative	0	0
325	3	Female	Infraz	1926	Index	Negative	Negative	1	0
327	3	Female	Infraz	1926	Index	Negative	Negative	0	0
328	3	Male	Infraz	1926	Index	Negative	Negative	0	0
329	3	Female	Infraz	1915	Neighbour	PV	Negative	0	0
330	1	Female	Infraz	1915	Neighbour	Negative	PF	1	0
331	1	Female	Infraz	1915	Neighbour	Negative	Negative	0	0
332	3	Female	Infraz	1939	Neighbour	Negative	Negative	0	0
333	3	Male	Infraz	1933	Neighbour	Negative	Negative	1	0
334	2	Male	Infraz	1933	Neighbour	PF	PF	1	0
336	2	Male	Infraz	1933	Neighbour	PF	PF	1	1
337	3	Female	Infraz	1937	Neighbour	Negative	Negative	0	0
338	1	Female	Infraz	1937	Neighbour	PF	PF	1	0
339	3	Male	Infraz	1946	Index	Negative	Negative	0	0
340	2	Female	Infraz	1946	Index	Negative	Negative	0	0
341	1	Female	Infraz	1946	Index	PF	PF	1	0
342	2	Female	Infraz	1946	Index	Negative	Negative	0	0
343	3	Female	Infraz	1946	Index	Negative	Negative	0	0
344	3	Female	Infraz	1939	Neighbour	PF	PF	1	0
345	3	Female	Infraz	1939	Neighbour	Negative	Negative	1	0
346	2	Female	Infraz	1939	Neighbour	PF	PF	1	0
347	3	Male	Infraz	1942	Neighbour	Negative	Negative	0	0
348	2	Male	Infraz	1942	Neighbour	Negative	PF	1	0
349	3	Male	Infraz	1942	Neighbour	PF	PF	1	0
350	3	Female	Infraz	1949	Index	Negative	Negative	0	0
351	1	Female	Infraz	1949	Index	Negative	Negative	0	0
352	3	Female	Infraz	1946	Neighbour	PF	PF	1	0
353	1	Female	Infraz	1946	Neighbour	Negative	Negative	0	0
354	3	Male	Infraz	1946	Neighbour	Negative	Negative	1	0
355	3	Female	Infraz	1949	Neighbour	Negative	Negative	1	0
356	1	Female	Infraz	1949	Neighbour	PF	Negative	0	0
357	3	Female	Infraz	1963	Neighbour	Negative	Negative	0	0
358	3	Female	Infraz	1962	Index	Negative	Negative	0	0
359	2	Male	Infraz	1962	Index	Negative	Negative	0	1
360	2	Female	Infraz	1962	Index	Negative	Negative	0	1
361	3	Male	Infraz	1962	Neighbour	Negative	Negative	1	0
362	2	Female	Infraz	1962	Neighbour	PF	PF	1	1
363	2	Female	Infraz	1962	Neighbour	PF	PF	1	1
364	1	Female	Infraz	1962	Neighbour	Negative	Negative	1	1
365	3	Male	Infraz	1962	Neighbour	Negative	Negative	1	1
366	3	Female	Infraz	1919	Neighbour	Negative	Negative	0	0
367	3	Male	Infraz	1919	Neighbour	Negative	Negative	0	1
368	3	Male	Infraz	1919	Neighbour	Negative	Negative	0	1
369	3	Female	Infraz	1917	Index	Negative	Negative	0	0
370	1	Female	Infraz	1917	Index	Negative	Negative	1	0
371	3	Female	Infraz	1886	Index	Negative	Negative	1	0
372	2	Male	Infraz	1886	Index	Negative	Negative	0	1
373	2	Male	Infraz	1886	Index	Negative	Negative	1	0
374	2	Female	Infraz	1886	Index	Negative	Negative	1	0
375	3	Female	Infraz	1975	Index	Negative	Negative	0	1
376	2	Male	Infraz	1975	Index	Negative	Negative	0	0
377	3	Female	Infraz	1975	Index	Negative	Negative	1	0
379	2	Male	Infraz	1975	Index	PV	Negative	0	1
380	2	Male	Infraz	1975	Index	PF	Negative	0	1
381	3	Male	Infraz	1975	Index	PV	Negative	0	1
382	2	Male	Infraz	1975	Index	PV	PV	0	1
383	2	Female	Infraz	1975	Index	PF	PF	1	1
384	2	Male	Infraz	1975	Index	Negative	Negative	1	1
385	3	Male	Infraz	1975	Index	Negative	Negative	1	1
386	3	Female	Infraz	1879	Index	Negative	Negative	0	1
387	2	Male	Infraz	1879	Neighbour	PF	Negative	0	1
388	2	Male	Infraz	1879	Neighbour	Negative	Negative	1	1
389	2	Female	Infraz	1879	Neighbour	PV	Negative	1	1
390	2	Female	Infraz	1879	Neighbour	Negative	Negative	1	1
391	2	Female	Infraz	1879	Neighbour	Negative	Negative	1	0
392	3	Male	Infraz	1879	Neighbour	Negative	Negative	0	0
393	3	Female	Infraz	1881	Neighbour	PF	PF	1	0
394	3	Female	Infraz	1881	Neighbour	Negative	Negative	1	0
395	3	Male	Infraz	1881	Neighbour	Negative	Negative	0	0
396	3	Female	Infraz	1881	Index	PF	PF	1	0
397	2	Male	Infraz	1881	Index	Negative	Negative	1	1
398	3	Male	Infraz	1881	Index	PF	PF	1	1
399	3	Female	Infraz	1881	Index	Negative	Negative	1	0
400	3	Male	Infraz	1881	Index	Negative	Negative	0	0
401	3	Female	Infraz	1894	Index	Negative	Negative	0	0
402	3	Male	Infraz	1894	Neighbour	PV	PF	1	1
403	2	Female	Infraz	1894	Neighbour	Negative	Negative	0	1
404	3	Male	Infraz	1894	Neighbour	Negative	PF	1	1
405	3	Female	Infraz	1894	Neighbour	Negative	Negative	1	1
406	3	Male	Infraz	1894	Neighbour	Negative	Negative	1	0
407	3	Male	Infraz	1898	Neighbour	Negative	Negative	0	0
409	1	Male	Infraz	1898	Neighbour	PV	Negative	1	1
410	3	Male	Infraz	1896	Neighbour	Negative	Negative	1	1
411	2	Female	Infraz	1896	Neighbour	Negative	Negative	1	0
412	2	Male	Infraz	1896	Neighbour	Negative	PF	1	0
413	2	Male	Infraz	1896	Neighbour	PF	PF	1	1
414	3	Female	Infraz	1896	Neighbour	Negative	Negative	1	0
415	3	Male	Infraz	1896	Neighbour	Negative	Negative	0	0
416	3	Female	Infraz	1904	Neighbour	Negative	PF	1	0
417	1	Female	Infraz	1904	Neighbour	Negative	Negative	0	1
418	3	Male	Infraz	1904	Neighbour	PF	Negative	1	0
419	1	Female	Infraz	1904	Neighbour	PF	PF	1	1
420	3	Female	Infraz	1904	Neighbour	Negative	Negative	1	1
421	2	Female	Infraz	1904	Neighbour	PF	PF	1	0
422	3	Female	Infraz	1904	Neighbour	PV	Negative	0	1
423	3	Female	Infraz	1904	Neighbour	Negative	Negative	1	0
424	3	Female	Infraz	1900	Index	Negative	Negative	0	0
425	3	Male	Infraz	1900	Index	PF	PF	1	0
426	2	Female	Infraz	1900	Index	Negative	Negative	1	0
427	1	Male	Infraz	1900	Index	Negative	Negative	0	1
428	3	Male	Infraz	1900	Index	PF	PF	0	0
429	3	Female	Infraz	1900	Index	Negative	Negative	1	0
430	3	Male	Infraz	1900	Neighbour	Negative	Negative	0	0
431	2	Male	Infraz	1900	Neighbour	Negative	PF	1	0
432	3	Female	Infraz	1900	Neighbour	Negative	Negative	1	0
433	1	Female	Infraz	1900	Neighbour	Negative	Negative	0	0
434	3	Female	Infraz	1900	Neighbour	Negative	Negative	0	0
435	1	Female	Infraz	1900	Neighbour	Negative	Negative	0	0
436	3	Female	Infraz	1900	Neighbour	Negative	Negative	0	0
437	3	Male	Infraz	1900	Index	Negative	Negative	0	0
438	3	Male	Infraz	1900	Index	PF	PF	1	0
439	3	Male	Infraz	1900	Index	Negative	Negative	0	1
440	3	Male	Infraz	1900	Index	Negative	Negative	1	0
441	3	Male	Infraz	1900	Index	Negative	Negative	0	0
442	3	Female	Infraz	1900	Index	Negative	Negative	1	0
443	3	Female	Infraz	1900	Index	Negative	Negative	0	0
444	3	Female	Infraz	1900	Index	Negative	Negative	1	0
445	2	Female	Infraz	1900	Index	PF	PF	1	0
446	2	Male	Infraz	1900	Index	Negative	Negative	1	0
447	2	Female	Infraz	1900	Index	Negative	Negative	1	0
448	3	Female	Infraz	1905	Neighbour	Negative	Negative	0	0
449	3	Male	Infraz	1905	Neighbour	Negative	Negative	0	0
450	3	Male	Infraz	1905	Neighbour	Negative	Negative	0	0
451	3	Female	Infraz	1905	Neighbour	Negative	Negative	0	0
452	2	Male	Infraz	1905	Neighbour	PF	PF	1	0
453	2	Male	Infraz	1905	Neighbour	Negative	Negative	1	0
454	2	Female	Infraz	1905	Neighbour	Negative	Negative	0	0
455	3	Male	Infraz	1883	Index	Negative	Negative	0	1
456	3	Female	Infraz	1883	Index	Negative	Negative	0	0
457	3	Female	Infraz	1883	Index	Negative	Negative	0	0
458	1	Male	Infraz	1883	Index	Negative	Negative	0	0
459	3	Male	Infraz	1883	Index	Negative	Negative	0	0
460	3	Male	Infraz	1883	Index	Negative	Negative	0	0
461	3	Female	Infraz	1883	Index	Negative	Negative	0	0
462	3	Female	Infraz	1883	Index	Negative	Negative	0	1
463	3	Female	Infraz	1884	Index	PV	Negative	0	1
464	3	Female	Infraz	1884	Index	Negative	Negative	0	1
465	1	Female	Infraz	1884	Index	Negative	Negative	0	0
466	3	Female	Infraz	1884	Index	Negative	Negative	1	0
467	1	Male	Infraz	1884	Index	PV	Negative	0	1
468	3	Female	Infraz	1884	Index	Negative	PF	1	0
469	3	Male	Infraz	1884	Index	PF	PF	1	0
470	3	Female	Infraz	1884	Index	Negative	Negative	1	0
471	3	Female	Infraz	1881	Neighbour	Negative	Negative	0	0
472	3	Male	Infraz	1881	Neighbour	Negative	Negative	0	0
473	2	Male	Infraz	1881	Neighbour	PF	PF	1	0
474	3	Male	Infraz	1881	Neighbour	Negative	Negative	1	0
475	3	Female	Infraz	1881	Neighbour	Negative	Negative	1	0
476	1	Female	Infraz	1881	Neighbour	PF	PF	1	0
477	3	Female	Infraz	1881	Neighbour	Negative	Negative	0	0
478	3	Female	Infraz	1879	Index	Negative	Negative	0	0
479	2	Male	Infraz	1879	Index	PV	Negative	0	1
480	3	Female	Infraz	1879	Index	Negative	Negative	1	0
481	3	Female	Infraz	1879	Index	Negative	Negative	1	0
482	1	Male	Infraz	1879	Index	PV	Negative	0	1
483	3	Male	Infraz	1879	Index	Negative	Negative	0	0
484	3	Male	Infraz	1879	Index	Negative	Negative	0	0
485	3	Female	Infraz	1882	Index	Negative	Negative	0	0
486	3	Male	Infraz	1882	Index	Negative	Negative	0	0
487	3	Male	Infraz	1882	Index	Negative	Negative	0	0
488	3	Male	Infraz	1882	Index	Negative	Negative	0	0
489	3	Male	Infraz	1882	Index	PF	PF	1	0
490	2	Male	Infraz	1882	Index	PF	PF	1	0
491	3	Female	Infraz	1882	Index	Negative	Negative	0	0
492	3	Female	Infraz	1859	Neighbour	Negative	Negative	0	1
493	3	Male	Infraz	1859	Neighbour	Negative	Negative	0	0
494	3	Female	Infraz	1859	Neighbour	Negative	Negative	0	0
495	3	Female	Infraz	1859	Neighbour	Negative	Negative	0	0
496	3	Female	Infraz	1859	Neighbour	PF	PF	0	0
497	3	Female	Infraz	1859	Neighbour	PF	PF	1	0
498	1	Male	Infraz	1859	Neighbour	PF	PF	1	0
499	2	Female	Infraz	1859	Neighbour	Negative	Negative	0	0
500	3	Female	Infraz	1859	Neighbour	Negative	Negative	0	0
501	3	Female	Infraz	1869	Neighbour	Negative	Negative	0	0
502	3	Female	Infraz	1869	Neighbour	Negative	Negative	0	0
503	2	Female	Infraz	1869	Neighbour	Negative	Negative	0	0
504	2	Male	Infraz	1869	Neighbour	Negative	Negative	0	0
505	3	Female	Infraz	1869	Neighbour	Negative	Negative	1	0
506	3	Male	Infraz	1869	Neighbour	Negative	PF	1	1
507	3	Female	Infraz	1869	Neighbour	Negative	Negative	0	0
508	1	Female	Infraz	1869	Neighbour	Negative	Negative	0	0
509	3	Female	Infraz	1877	Neighbour	Negative	Negative	0	1
510	3	Female	Infraz	1877	Neighbour	Negative	Negative	0	0
511	3	Female	Infraz	1877	Neighbour	Negative	Negative	0	0
512	3	Female	Infraz	1877	Neighbour	Negative	Negative	0	1
513	2	Female	Infraz	1877	Neighbour	Negative	Negative	0	0
514	2	Male	Infraz	1877	Neighbour	PV	Negative	0	1
515	3	Female	Infraz	1877	Neighbour	Negative	Negative	1	0
516	3	Male	Infraz	1877	Neighbour	PF	PF	1	0
517	2	Female	Infraz	1877	Neighbour	Negative	Negative	0	0
518	2	Female	Infraz	1877	Neighbour	Negative	Negative	0	0
519	2	Female	Infraz	1877	Neighbour	Negative	Negative	0	0
520	3	Female	Infraz	1876	Index	PF	PF	1	0
521	2	Female	Infraz	1876	Index	PF	PF	1	0
522	2	Female	Infraz	1876	Index	PV	PF	1	0
523	3	Female	Infraz	1876	Index	PF	PF	1	0
524	2	Male	Infraz	1876	Index	PF	PF	1	0
525	3	Female	Infraz	1876	Index	Negative	Negative	0	0
526	3	Female	Infraz	1876	Index	Negative	Negative	1	1
527	2	Male	Infraz	1876	Index	PF	PF	1	0
528	2	Male	Infraz	1876	Index	Negative	Negative	1	0
529	3	Female	Infraz	1880	Neighbour	Negative	Negative	0	0
530	2	Female	Infraz	1880	Neighbour	Negative	PF	1	0
531	2	Male	Infraz	1880	Neighbour	Negative	Negative	0	0
532	3	Male	Infraz	1880	Neighbour	Negative	Negative	1	1
533	3	Male	Infraz	1926	Index	Negative	Negative	0	0
534	3	Female	Infraz	1926	Index	Negative	Negative	0	0
535	3	Female	Infraz	1926	Index	Negative	Negative	0	0
537	3	Male	Infraz	1926	Index	Negative	Negative	1	0
538	2	Male	Infraz	1926	Index	PF	Negative	1	0
539	2	Female	Infraz	1926	Index	PV	Negative	1	1
540	3	Female	Infraz	1926	Neighbour	PF	PF	1	0
541	2	Male	Infraz	1926	Neighbour	PFPV	PF	1	1
543	2	Male	Infraz	1926	Neighbour	PF	PF	1	0
544	2	Male	Infraz	1926	Neighbour	PF	PF	1	1
545	2	Female	Infraz	1926	Neighbour	PV	Negative	1	1
546	2	Female	Infraz	1926	Neighbour	PF	PF	1	1
547	3	Female	Infraz	1926	Neighbour	Negative	Negative	0	0
548	3	Female	Infraz	1948	Neighbour	Negative	Negative	0	0
549	3	Female	Infraz	1948	Neighbour	Negative	Negative	0	0
551	3	Female	Infraz	1948	Neighbour	Negative	Negative	0	0
552	3	Male	Infraz	1948	Neighbour	Negative	Negative	0	0
553	3	Male	Infraz	1948	Neighbour	Negative	Negative	0	0
554	3	Female	Infraz	1948	Neighbour	Negative	Negative	0	0
555	3	Male	Infraz	1948	Neighbour	Negative	Negative	0	0
556	3	Female	Infraz	1948	Index	Negative	Negative	0	0
557	1	Female	Infraz	1948	Index	PV	Negative	0	1
558	3	Female	Infraz	1948	Index	Negative	Negative	1	0
559	3	Male	Infraz	1948	Index	Negative	Negative	0	0
560	2	Female	Infraz	1948	Index	PV	Negative	0	0
561	2	Female	Infraz	1948	Index	PF	Negative	1	1
562	2	Male	Infraz	1948	Index	Negative	Negative	1	0
563	3	Female	Infraz	1948	Index	Negative	Negative	0	0
564	3	Female	Infraz	1948	Index	Negative	Negative	0	0
565	3	Male	Infraz	1934	Index	Negative	Negative	0	0
566	3	Female	Infraz	1934	Index	Negative	Negative	1	0
567	3	Female	Infraz	1934	Index	PF	Negative	0	0
568	3	Female	Infraz	1934	Index	Negative	Negative	0	0
569	3	Female	Infraz	1934	Index	Negative	Negative	0	0
570	3	Female	Infraz	1934	Index	Negative	Negative	0	0
571	3	Female	Infraz	1936	Index	Negative	Negative	0	0
572	3	Female	Infraz	1936	Index	Negative	Negative	0	0
573	3	Female	Infraz	1936	Index	Negative	Negative	0	0
574	3	Male	Infraz	1936	Index	Negative	Negative	0	0
575	3	Male	Infraz	1936	Index	Negative	Negative	1	0
576	3	Female	Infraz	1936	Index	Negative	Negative	0	0
577	1	Female	Infraz	1936	Index	Negative	Negative	0	0
578	3	Male	Infraz	1924	Neighbour	Negative	Negative	0	0
579	3	Female	Infraz	1924	Neighbour	Negative	Negative	0	0
580	2	Male	Infraz	1924	Neighbour	Negative	Negative	1	0
581	3	Male	Infraz	1924	Neighbour	Negative	Negative	1	0
583	3	Male	Infraz	1943	Index	Negative	Negative	0	1
584	3	Female	Infraz	1943	Index	Negative	Negative	0	0
585	3	Male	Infraz	1887	Neighbour	Negative	Negative	1	0
586	3	Male	Infraz	1887	Neighbour	Negative	Negative	0	0
587	2	Male	Infraz	1887	Neighbour	PF	PF	1	0
588	3	Male	Infraz	1887	Neighbour	Negative	Negative	0	0
589	2	Female	Infraz	1887	Neighbour	Negative	Negative	0	0
590	3	Female	Infraz	1887	Neighbour	PV	Negative	0	1
591	3	Male	Infraz	1887	Neighbour	Negative	Negative	0	1
592	2	Female	Infraz	1887	Neighbour	Negative	Negative	0	0
593	3	Female	Infraz	1878	Neighbour	Negative	Negative	1	0
594	3	Female	Infraz	1878	Neighbour	PF	Negative	1	0
595	3	Female	Infraz	1878	Neighbour	Negative	PF	1	1
596	3	Female	Infraz	1878	Neighbour	Negative	Negative	0	0
597	3	Female	Infraz	1878	Neighbour	Negative	Negative	0	1
598	3	Male	Infraz	1878	Neighbour	Negative	Negative	0	0
599	3	Female	Infraz	1882	Neighbour	Negative	Negative	0	0
600	3	Female	Infraz	1882	Neighbour	Negative	Negative	0	0
601	3	Female	Infraz	1882	Neighbour	Negative	Negative	0	0
602	3	Female	Infraz	1882	Neighbour	Negative	Negative	0	0
603	3	Female	Infraz	1882	Neighbour	Negative	Negative	1	0
605	3	Female	Infraz	1878	Index	Negative	Negative	0	0
606	2	Female	Infraz	1878	Index	Negative	Negative	1	0
607	3	Female	Infraz	1878	Index	Negative	Negative	0	0
608	1	Female	Infraz	1878	Index	PF	PF	1	0
610	3	Female	Infraz	1878	Index	Negative	Negative	0	0
611	1	Male	Infraz	1878	Index	Negative	Negative	0	0
613	3	Female	Infraz	1878	Index	Negative	Negative	1	1
615	2	Female	Infraz	1872	Neighbour	PF	PF	1	0
616	3	Female	Infraz	1872	Neighbour	PF	PF	0	1
617	3	Female	Infraz	1872	Neighbour	Negative	Negative	0	0
618	1	Female	Infraz	1872	Neighbour	Negative	Negative	0	0
619	3	Female	Infraz	1872	Neighbour	Negative	Negative	0	0
620	2	Female	Infraz	1872	Neighbour	Negative	Negative	0	0
621	3	Male	Infraz	1872	Neighbour	Negative	Negative	1	0
623	3	Female	Infraz	1880	Neighbour	Negative	Negative	1	0
624	2	Male	Infraz	1880	Neighbour	PV	Negative	0	1
625	3	Female	Infraz	1880	Neighbour	Negative	Negative	0	0
626	3	Female	Infraz	1880	Neighbour	PF	Negative	1	0
627	3	Female	Infraz	1880	Neighbour	Negative	Negative	0	0
628	3	Male	Infraz	1880	Neighbour	Negative	Negative	0	0
629	3	Female	Infraz	1880	Neighbour	Negative	Negative	0	0
630	3	Male	Infraz	1880	Neighbour	Negative	Negative	1	0
631	3	Male	Hamsafej	1874	Index	Negative	Negative	1	1
632	2	Male	Hamsafej	1874	Index	PF	Negative	1	0
633	3	Female	Hamsafej	1874	Index	Negative	Negative	0	0
634	3	Male	Hamsafej	1864	Index	Negative	Negative	0	0
635	1	Female	Hamsafej	1864	Index	Negative	Negative	0	0
636	3	Male	Hamsafej	1864	Index	Negative	Negative	1	0
637	2	Female	Hamsafej	1864	Index	Negative	Negative	1	0
638	3	Male	Hamsafej	1864	Index	Negative	Negative	0	0
639	2	Female	Hamsafej	1864	Index	PF	PF	1	0
640	3	Female	Hamsafej	1864	Index	Negative	Negative	0	0
641	3	Female	Hamsafej	1876	Neighbour	Negative	Negative	0	0
642	3	Male	Hamsafej	1876	Neighbour	Negative	Negative	0	0
643	3	Female	Hamsafej	1873	Index	Negative	Negative	1	0
644	2	Male	Hamsafej	1873	Index	Negative	Negative	1	0
645	2	Female	Hamsafej	1873	Index	PF	PF	1	0
646	3	Male	Hamsafej	1869	Neighbour	Negative	Negative	0	0
647	3	Female	Hamsafej	1869	Neighbour	Negative	Negative	1	0
648	2	Male	Hamsafej	1869	Neighbour	Negative	Negative	0	0
649	3	Female	Hamsafej	1869	Neighbour	Negative	Negative	0	0
650	3	Female	Hamsafej	1869	Neighbour	PF	PF	1	0
651	3	Female	Hamsafej	1864	Neighbour	Negative	Negative	0	0
652	2	Male	Hamsafej	1864	Neighbour	Negative	Negative	0	0
653	2	Male	Hamsafej	1864	Neighbour	Negative	Negative	1	0
654	2	Male	Hamsafej	1862	Index	Negative	Negative	0	0
655	3	Female	Hamsafej	1862	Index	Negative	Negative	0	0
656	2	Female	Hamsafej	1862	Index	PF	Negative	1	0
657	2	Female	Hamsafej	1862	Index	PF	PF	1	0
658	2	Female	Hamsafej	1862	Index	PF	PF	1	0
659	2	Male	Hamsafej	1862	Index	Negative	PF	1	0
660	3	Male	Hamsafej	1862	Index	PF	Negative	1	1
661	3	Female	Hamsafej	1860	Neighbour	Negative	Negative	0	0
662	2	Female	Hamsafej	1860	Neighbour	Negative	Negative	0	1
664	3	Male	Hamsafej	1860	Neighbour	PF	Negative	1	1
665	3	Female	Hamsafej	1858	Neighbour	Negative	Negative	1	0
666	2	Female	Hamsafej	1858	Neighbour	Negative	Negative	1	0
667	3	Female	Hamsafej	1858	Neighbour	Negative	Negative	0	0
668	3	Female	Hamsafej	1858	Neighbour	Negative	Negative	0	0
669	3	Female	Hamsafej	1858	Neighbour	Negative	Negative	1	0
670	2	Female	Hamsafej	1858	Neighbour	PF	Negative	0	0
672	3	Female	Hamsafej	1863	Index	Negative	Negative	0	0
673	3	Female	Hamsafej	1863	Index	Negative	Negative	0	0
674	2	Male	Hamsafej	1863	Index	PF	Negative	1	0
675	2	Female	Hamsafej	1863	Index	Negative	Negative	1	0
676	3	Male	Hamsafej	1863	Index	Negative	Negative	0	0
677	2	Male	Hamsafej	1863	Index	Negative	Negative	0	0
678	3	Female	Hamsafej	1857	Neighbour	PF	PF	1	0
679	3	Male	Hamsafej	1857	Neighbour	Negative	Negative	1	0
680	1	Male	Hamsafej	1857	Neighbour	Negative	Negative	0	0
681	3	Female	Hamsafej	1857	Neighbour	Negative	Negative	0	0
682	3	Female	Hamsafej	1857	Neighbour	Negative	Negative	0	0
683	1	Female	Hamsafej	1857	Neighbour	Negative	Negative	0	0
684	3	Female	Hamsafej	1857	Neighbour	Negative	Negative	1	1
685	3	Male	Hamsafej	1854	Index	Negative	Negative	1	1
686	3	Female	Hamsafej	1854	Index	Negative	Negative	0	0
687	2	Male	Hamsafej	1854	Index	Negative	Negative	1	0
688	3	Male	Hamsafej	1852	Index	Negative	Negative	1	0
689	3	Female	Hamsafej	1852	Index	Negative	Negative	1	0
690	2	Female	Hamsafej	1852	Index	PF	Negative	1	0
691	2	Male	Hamsafej	1852	Index	PF	Negative	1	1
692	1	Female	Hamsafej	1852	Index	PF	PF	1	1
693	3	Female	Hamsafej	1844	Neighbour	Negative	Negative	0	0
694	3	Male	Hamsafej	1844	Neighbour	PF	PV	0	1
695	3	Female	Hamsafej	1844	Neighbour	Negative	Negative	1	0
696	1	Female	Hamsafej	1844	Neighbour	PV	PV	1	1
698	2	Male	Hamsafej	1855	Index	PF	Negative	1	1
699	2	Male	Hamsafej	1855	Index	Negative	Negative	0	0
700	3	Female	Hamsafej	1855	Index	Negative	PF	0	1
701	3	Female	Hamsafej	1855	Index	Negative	Negative	0	0
702	3	Male	Hamsafej	1855	Index	Negative	Negative	0	0
704	1	Male	Hamsafej	1850	Index	PV	PV	1	1
705	3	Male	Hamsafej	1850	Index	PF	PF	1	1
706	3	Male	Hamsafej	1852	Neighbour	Negative	Negative	1	1
707	3	Female	Hamsafej	1852	Neighbour	Negative	Negative	1	0
708	2	Female	Hamsafej	1852	Neighbour	PV	PV	1	0
709	2	Female	Hamsafej	1852	Neighbour	PF	PFPV	1	0
711	2	Female	Hamsafej	1852	Neighbour	PV	PV	0	1
712	3	Male	Hamsafej	1849	Neighbour	Negative	Negative	0	1
713	2	Male	Hamsafej	1849	Neighbour	PF	PF	1	1
714	1	Female	Hamsafej	1849	Neighbour	PF	PF	1	1
715	3	Female	Hamsafej	1848	Neighbour	Negative	Negative	0	0
716	3	Female	Hamsafej	1848	Neighbour	Negative	Negative	1	0
717	3	Male	Hamsafej	1848	Neighbour	Negative	Negative	1	0
718	3	Male	Hamsafej	1848	Neighbour	Negative	Negative	0	1
720	2	Female	Hamsafej	1845	Index	PFPV	PFPV	1	0
721	3	Male	Hamsafej	1845	Index	Negative	Negative	1	0
722	3	Male	Hamsafej	1845	Index	Negative	Negative	0	0
723	3	Female	Hamsafej	1842	Index	PF	PF	1	0
724	3	Male	Hamsafej	1842	Index	PV	PV	1	0
725	3	Male	Hamsafej	1842	Index	Negative	Negative	1	0
726	3	Female	Hamsafej	1847	Index	Negative	Negative	1	0
727	3	Male	Hamsafej	1847	Index	Negative	Negative	0	0
728	2	Male	Hamsafej	1847	Index	PV	PFPV	1	0
729	3	Female	Hamsafej	1847	Index	Negative	Negative	1	0
730	2	Female	Hamsafej	1847	Index	Negative	Negative	0	1
731	3	Male	Hamsafej	1846	Index	Negative	Negative	1	0
732	3	Female	Hamsafej	1846	Index	PFPV	PFPV	1	0
733	3	Female	Hamsafej	1846	Index	PF	Negative	1	0
734	3	Female	Hamsafej	1846	Index	Negative	Negative	1	1
735	3	Female	Hamsafej	1847	Index	Negative	Negative	1	0
736	2	Female	Hamsafej	1847	Index	PF	PFPV	1	0
737	3	Female	Hamsafej	1847	Index	PV	PV	1	1
739	3	Male	Hamsafej	1847	Index	PF	PF	1	1
740	2	Female	Hamsafej	1847	Index	PV	PV	1	1
741	3	Male	Hamsafej	1847	Index	PF	PF	1	1
742	3	Male	Hamsafej	1849	Neighbour	Negative	Negative	1	1
743	3	Female	Hamsafej	1849	Neighbour	PF	PFPV	1	0
744	3	Female	Hamsafej	1849	Neighbour	PF	PF	1	1
745	3	Male	Hamsafej	1849	Neighbour	PF	PF	1	0
746	2	Female	Hamsafej	1849	Neighbour	PV	PV	1	1
747	3	Female	Hamsafej	1842	Neighbour	Negative	Negative	1	0
748	2	Female	Hamsafej	1842	Neighbour	Negative	Negative	1	0
749	2	Female	Hamsafej	1842	Neighbour	Negative	Negative	1	0
755	3	Female	Hamsafej	1882	Neighbour	PF	Negative	1	1
756	2	Female	Hamsafej	1882	Neighbour	Negative	Negative	1	1
757	1	Female	Hamsafej	1882	Neighbour	Negative	Negative	0	0
758	3	Female	Hamsafej	1882	Neighbour	Negative	Negative	1	0
759	2	Male	Hamsafej	1882	Neighbour	Negative	Negative	1	0
760	2	Female	Hamsafej	1882	Neighbour	Negative	Negative	1	0
761	3	Male	Hamsafej	1855	Neighbour	Negative	Negative	1	0
762	3	Female	Hamsafej	1855	Neighbour	Negative	Negative	0	0
763	2	Male	Hamsafej	1855	Neighbour	PF	Negative	1	0
765	2	Female	Hamsafej	1855	Neighbour	Negative	Negative	1	0
767	3	Female	Hamsafej	1855	Index	Negative	Negative	1	0
768	3	Female	Hamsafej	1855	Index	Negative	Negative	1	1
769	2	Male	Hamsafej	1855	Index	PV	PV	1	1
770	2	Female	Hamsafej	1855	Index	Negative	Negative	1	1
771	3	Male	Hamsafej	1855	Index	Negative	Negative	1	1
772	3	Female	Tach Teda	1996	Index	Negative	Negative	0	0
773	2	Female	Tach Teda	1996	Index	Negative	Negative	0	0
774	3	Male	Tach Teda	1986	Neighbour	Negative	Negative	0	0
775	2	Female	Tach Teda	1986	Neighbour	Negative	Negative	0	0
776	2	Male	Tach Teda	1986	Neighbour	Negative	Negative	0	0
777	3	Female	Tach Teda	1969	Index	PV	PV	1	0
778	3	Male	Tach Teda	1969	Index	PF	PF	1	0
779	1	Female	Tach Teda	1969	Index	PF	Negative	1	0
780	3	Female	Tach Teda	1969	Index	Negative	Negative	1	0
781	3	Female	Tach Teda	1927	Index	Negative	Negative	0	0
782	3	Female	Tach Teda	1924	Index	Negative	Negative	1	0
783	1	Male	Tach Teda	1924	Index	Negative	Negative	0	0
784	2	Male	Tach Teda	1924	Index	Negative	Negative	1	0
786	2	Male	Tach Teda	1927	Index	Negative	Negative	0	0
787	3	Female	Tach Teda	1923	Neighbour	Negative	Negative	0	0
788	2	Female	Tach Teda	1923	Neighbour	Negative	Negative	0	0
789	2	Female	Tach Teda	1923	Neighbour	Negative	Negative	0	0
790	2	Female	Tach Teda	1923	Neighbour	Negative	Negative	0	1
791	3	Male	Tach Teda	1930	Index	Negative	Negative	0	0
792	3	Female	Tach Teda	1930	Index	Negative	Negative	0	0
793	3	Female	Tach Teda	1930	Index	Negative	Negative	0	0
794	3	Female	Tach Teda	1930	Index	Negative	Negative	1	0
795	3	Female	Tach Teda	1930	Index	Negative	Negative	0	0
796	3	Female	Tach Teda	1930	Index	Negative	Negative	0	0
797	3	Female	Tach Teda	1930	Index	Negative	Negative	0	0
798	3	Female	Tach Teda	1930	Index	Negative	Negative	0	0
799	3	Female	Tach Teda	1929	Index	Negative	Negative	0	0
800	1	Male	Tach Teda	1929	Index	Negative	Negative	0	0
801	2	Male	Tach Teda	1929	Index	Negative	Negative	0	0
802	3	Male	Tach Teda	1929	Index	Negative	Negative	0	0
803	3	Female	Tach Teda	1958	Neighbour	Negative	Negative	0	0
804	2	Male	Tach Teda	1958	Neighbour	PF	PF	1	0
805	2	Male	Tach Teda	1958	Neighbour	Negative	Negative	1	0
806	3	Female	Tach Teda	1958	Neighbour	Negative	Negative	0	0
807	2	Female	Tach Teda	1958	Neighbour	Negative	Negative	0	0
808	1	Male	Tach Teda	1958	Neighbour	Negative	Negative	0	0
809	3	Male	Tach Teda	1958	Index	Negative	Negative	0	1
810	2	Female	Tach Teda	1958	Index	Negative	Negative	0	0
811	2	Female	Tach Teda	1958	Index	PF	Negative	1	1
812	2	Male	Tach Teda	1958	Index	Negative	Negative	0	0
813	1	Male	Tach Teda	1958	Index	Negative	Negative	0	0
814	2	Female	Tach Teda	1958	Index	Negative	Negative	1	0
815	2	Male	Tach Teda	1958	Index	Negative	Negative	0	1
816	2	Male	Tach Teda	1958	Index	Negative	Negative	1	0
817	1	Female	Tach Teda	1958	Index	PV	PV	0	0
818	3	Female	Tach Teda	1956	Index	PF	PF	1	1
819	3	Male	Tach Teda	1956	Index	Negative	Negative	1	1
820	3	Male	Tach Teda	1920	Neighbour	Negative	Negative	0	0
821	3	Female	Tach Teda	1920	Neighbour	Negative	Negative	0	0
822	3	Female	Tach Teda	1920	Neighbour	Negative	Negative	0	0
823	2	Female	Tach Teda	1920	Neighbour	Negative	Negative	0	0
824	3	Female	Tach Teda	1920	Neighbour	Negative	Negative	0	0
825	3	Female	Tach Teda	1943	Index	Negative	Negative	1	0
826	3	Male	Tach Teda	1943	Index	Negative	Negative	0	0
827	2	Female	Tach Teda	1943	Index	Negative	Negative	0	0
828	3	Female	Tach Teda	1943	Index	Negative	Negative	0	0
829	3	Female	Tach Teda	1943	Index	Negative	Negative	0	0
830	2	Male	Tach Teda	1943	Index	Negative	Negative	0	0
831	3	Female	Tach Teda	1962	Index	PV	PV	0	1
832	3	Male	Tach Teda	1962	Index	PV	Negative	1	0
833	3	Female	Tach Teda	1962	Index	Negative	Negative	0	0
834	2	Female	Tach Teda	1962	Index	Negative	Negative	0	0
835	3	Female	Tach Teda	1962	Index	Negative	Negative	0	0
836	3	Female	Tach Teda	1929	Index	Negative	Negative	0	0
837	2	Female	Tach Teda	1929	Index	Negative	Negative	0	0
838	3	Male	Tach Teda	1929	Index	Negative	Negative	0	0
839	2	Male	Tach Teda	1929	Index	Negative	Negative	1	0
840	3	Male	Tach Teda	1928	Neighbour	Negative	Negative	0	0
841	2	Male	Tach Teda	1928	Neighbour	Negative	Negative	0	0
843	3	Male	Tach Teda	1934	Index	Negative	Negative	0	0
844	1	Male	Tach Teda	1934	Index	Negative	Negative	0	0
845	3	Female	Tach Teda	1934	Index	Negative	Negative	0	0
846	3	Female	Tach Teda	1951	Neighbour	Negative	Negative	0	1
847	2	Female	Tach Teda	1951	Neighbour	Negative	Negative	0	0
848	3	Male	Tach Teda	1951	Neighbour	Negative	Negative	1	0
849	3	Male	Tach Teda	1951	Neighbour	Negative	Negative	1	0
850	2	Male	Tach Teda	1951	Neighbour	Negative	Negative	0	0
851	2	Female	Tach Teda	1951	Neighbour	Negative	Negative	0	0
852	1	Female	Tach Teda	1951	Neighbour	Negative	Negative	0	1
853	3	Male	Tach Teda	1951	Neighbour	Negative	Negative	1	1
854	3	Female	Tach Teda	1951	Neighbour	Negative	Negative	0	0
855	3	Female	Tach Teda	1944	Neighbour	Negative	Negative	0	0
856	2	Male	Tach Teda	1944	Neighbour	Negative	Negative	0	0
857	2	Female	Tach Teda	1944	Neighbour	Negative	Negative	0	0
858	2	Female	Tach Teda	1944	Neighbour	Negative	Negative	0	0
859	1	Female	Tach Teda	1944	Neighbour	Negative	Negative	0	0
860	3	Male	Tach Teda	1944	Neighbour	Negative	Negative	0	0
861	3	Female	Tach Teda	1943	Neighbour	PF	PF	0	0
862	1	Female	Tach Teda	1943	Neighbour	Negative	Negative	1	0
863	3	Male	Gondar	2008	Index	Negative	Negative	0	0
864	3	Female	Gondar	2008	Index	Negative	Negative	0	0
865	2	Female	Gondar	2008	Index	Negative	PV	0	1
866	2	Female	Gondar	2008	Index	Negative	Negative	0	0
867	2	Female	Gondar	2008	Index	Negative	Negative	0	0
868	2	Male	Gondar	2008	Index	Negative	Negative	0	0
869	3	Female	Gondar	2074	Neighbour	Negative	Negative	0	0
870	1	Male	Gondar	2074	Neighbour	Negative	Negative	1	0
871	3	Male	Gondar	2074	Neighbour	Negative	Negative	0	0
872	3	Male	Gondar	2074	Neighbour	Negative	Negative	0	0
873	3	Male	Gondar	2074	Neighbour	Negative	Negative	1	0
877	3	Female	Gondar	2025	Neighbour	Negative	Negative	0	0
878	1	Female	Gondar	2025	Neighbour	Negative	Negative	0	0
879	1	Male	Gondar	2025	Neighbour	Negative	Negative	0	0
880	3	Female	Gondar	2025	Neighbour	Negative	Negative	0	0
881	3	Female	Gondar	2020	Index	Negative	Negative	1	0
882	2	Female	Gondar	2020	Index	Negative	Negative	1	0
883	1	Male	Gondar	2020	Index	Negative	Negative	0	0
884	3	Female	Gondar	2020	Index	Negative	Negative	0	0
885	3	Female	Gondar	2030	Neighbour	Negative	Negative	0	0
886	2	Female	Gondar	2030	Neighbour	Negative	Negative	0	0
887	3	Female	Gondar	2030	Neighbour	Negative	Negative	0	0
888	3	Female	Gondar	2057	Index	Negative	Negative	0	0
889	3	Male	Gondar	2057	Index	Negative	Negative	0	0
890	3	Male	Gondar	2057	Index	Negative	Negative	0	0
891	3	Male	Gondar	2057	Index	Negative	Negative	0	0
892	1	Female	Gondar	2057	Index	Negative	Negative	0	0
894	3	Male	Gondar	2089	Index	Negative	Negative	0	0
895	3	Male	Gondar	2089	Index	Negative	Negative	0	0
896	2	Male	Gondar	2089	Index	Negative	Negative	0	0
897	2	Female	Gondar	2089	Index	Negative	Negative	0	0
898	3	Male	Gondar	2089	Index	Negative	Negative	0	0
899	3	Male	Gondar	2119	Neighbour	Negative	Negative	0	0
900	3	Male	Gondar	2119	Neighbour	Negative	Negative	0	0
901	3	Male	Gondar	2119	Neighbour	Negative	Negative	0	0
902	3	Female	Gondar	2119	Neighbour	Negative	Negative	0	0
904	3	Male	Gondar	2119	Neighbour	Negative	Negative	0	0
905	3	Female	Gondar	2092	Neighbour	Negative	Negative	0	0
906	3	Male	Gondar	2018	Neighbour	Negative	Negative	0	0
907	3	Male	Gondar	2018	Neighbour	Negative	Negative	0	0
908	3	Male	Gondar	2018	Neighbour	Negative	Negative	1	1
909	3	Male	Gondar	2018	Neighbour	Negative	Negative	0	0
910	3	Male	Gondar	2018	Neighbour	Negative	Negative	1	1
911	3	Male	Gondar	2018	Neighbour	Negative	Negative	0	1
920	3	Male	Gondar	2020	Index	Negative	Negative	0	0
921	2	Male	Gondar	2020	Index	Negative	Negative	0	0
923	3	Female	Gondar	2125	Index	Negative	Negative	0	0
924	3	Male	Gondar	2125	Index	PF	PF	1	1
925	2	Male	Gondar	2125	Index	Negative	Negative	0	0
926	3	Female	Gondar	2125	Index	Negative	Negative	0	0
927	3	Male	Gondar	2120	Neighbour	Negative	Negative	0	1
928	3	Female	Gondar	2120	Neighbour	Negative	Negative	0	0
929	2	Female	Gondar	2120	Neighbour	Negative	Negative	0	1
930	2	Male	Gondar	2120	Neighbour	Negative	Negative	0	0
931	3	Female	Gondar	2120	Neighbour	Negative	Negative	0	0
932	2	Female	Gondar	2120	Neighbour	Negative	Negative	0	1
933	3	Male	Gondar	2133	Index	Negative	Negative	0	0
934	3	Female	Gondar	2133	Index	PFPV	PF	0	0
935	3	Female	Gondar	2133	Index	Negative	Negative	0	0
936	3	Male	Gondar	2133	Index	Negative	Negative	0	0
937	3	Male	Gondar	2133	Index	Negative	Negative	0	0
938	3	Female	Gondar	2022	Neighbour	Negative	Negative	0	0
939	2	Female	Gondar	2022	Neighbour	Negative	Negative	0	1
940	2	Male	Gondar	2022	Neighbour	Negative	Negative	0	1
941	3	Female	Gondar	2010	Neighbour	Negative	Negative	1	0
942	2	Male	Gondar	2010	Neighbour	Negative	Negative	0	0
943	1	Male	Gondar	2010	Neighbour	Negative	Negative	0	1
944	3	Female	Gondar	2056	Neighbour	Negative	Negative	1	0
945	2	Female	Gondar	2056	Neighbour	Negative	PF	1	0
946	2	Male	Gondar	2056	Neighbour	Negative	Negative	0	0
947	1	Female	Gondar	2056	Neighbour	Negative	Negative	0	1
948	3	Male	Gondar	2056	Neighbour	Negative	Negative	1	0
949	1	Female	Gondar	2056	Neighbour	Negative	Negative	1	1
955	3	Female	Gondar	2105	Index	Negative	Negative	0	0
956	2	Female	Gondar	2105	Index	Negative	Negative	1	1
957	2	Female	Gondar	2105	Index	Negative	Negative	1	1
958	2	Female	Gondar	2105	Index	Negative	Negative	0	0
959	2	Female	Gondar	2105	Index	Negative	Negative	0	0
960	3	Female	Gondar	2154	Index	Negative	Negative	0	0
961	1	Female	Gondar	2154	Index	Negative	Negative	0	1
962	3	Female	Gondar	2116	Neighbour	Negative	Negative	0	0
963	2	Female	Gondar	2116	Neighbour	Negative	Negative	1	0
964	3	Female	Gondar	2116	Neighbour	Negative	Negative	1	1
965	2	Female	Gondar	2116	Neighbour	Negative	Negative	0	0
966	3	Female	Gondar	2117	Neighbour	Negative	Negative	0	0
967	1	Female	Gondar	2117	Neighbour	Negative	Negative	0	1
968	2	Female	Gondar	2117	Neighbour	Negative	PVPF	1	1
969	1	Female	Gondar	2117	Neighbour	Negative	Negative	1	1
970	3	Female	Gondar	2117	Neighbour	Negative	Negative	0	0
971	3	Male	Gondar	2089	Index	Negative	Negative	0	0
972	3	Male	Gondar	2089	Index	Negative	Negative	1	0
973	3		Gondar	2076	Neighbour	Negative	Negative	1	0
974	3	Female	Gondar	2076	Neighbour	Negative	Negative	1	0
975	1	Female	Gondar	2076	Neighbour	Negative	Negative	1	1
976	3	Male	Gondar	2071	Neighbour	Negative	Negative	0	0
977	3	Female	Gondar	2071	Neighbour	Negative	Negative	0	1
978	3	Female	Gondar	2071	Neighbour	Negative	Negative	0	0
979	1	Male	Gondar	2071	Neighbour	Negative	Negative	0	1
980	3	Male	Gondar	2071	Neighbour	Negative	Negative	0	1
981	3	Male	Gondar	2124	Neighbour	Negative	Negative	1	1
982	3	Male	Gondar	2124	Neighbour	Negative	Negative	0	1
983	3	Female	Gondar	2124	Neighbour	PFPV	PF	1	0
984	3	Male	Gondar	2015	Index	Negative	Negative	1	0
985	2	Female	Gondar	2015	Index	Negative	Negative	0	1
986	2	Female	Gondar	2015	Index	Negative	Negative	0	0
987	2	Male	Gondar	2015	Index	Negative	Negative	1	1
995	3	Male	Gondar	2007	Neighbour	Negative	Negative	1	1
996	3	Female	Gondar	2007	Neighbour	Negative	Negative	0	0
997	2	Female	Gondar	2007	Neighbour	Negative	Negative	0	1
998	2	Male	Gondar	2007	Neighbour	Negative	Negative	0	0
999	3	Female	Gondar	2118	Neighbour	Negative	Negative	0	0
1001	3	Female	Gondar	2118	Neighbour	Negative	Negative	0	0
1002	3	Male	Gondar	2118	Neighbour	Negative	Negative	0	0
1003	2	Female	Gondar	2118	Neighbour	Negative	PV	0	0
1005	2	Female	Gondar	2119	Index	Negative	Negative	0	1
1006	2	Female	Gondar	2119	Index	Negative	Negative	1	1
1007	2	Female	Gondar	2119	Index	Negative	Negative	0	1
1012	3	Male	Gondar	2015	Index	Negative	Negative	0	0
1013	3	Female	Gondar	2015	Index	Negative	Negative	0	0
1014	3	Female	Gondar	2015	Index	Negative	Negative	0	0
1015	3	Male	Gondar	2015	Index	Negative	Negative	0	0
1016	3	Male	Gondar	2015	Index	Negative	Negative	0	0
1017	3	Male	Gondar	2015	Index	Negative	Negative	0	1
1018	3	Male	Gondar	2110	Neighbour	Negative	Negative	0	0
1019	1	Male	Gondar	2110	Neighbour	NegativeNE	PV	0	1
1020	3	Male	Gondar	2110	Neighbour	Negative	Negative	0	0
1021	3	Female	Gondar	2109	Neighbour	Negative	Negative	0	1
1022	2	Male	Gondar	2109	Neighbour	Negative	Negative	0	0
1023	2	Male	Gondar	2109	Neighbour	Negative	Negative	0	0
1026	1	Female	Gondar	2090	Neighbour	Negative	Negative	1	1
1027	1	Male	Gondar	2090	Neighbour	Negative	Negative	0	1
1028	2	Male	Gondar	2090	Neighbour	Negative	PF	1	1
1029	3	Male	Gondar	2086	Neighbour	Negative	Negative	1	1
1030	2	Female	Gondar	2086	Neighbour	Negative	PF	1	1
1031	3	Female	Gondar	2086	Neighbour	NegativeNV	ND	1	0
1032	3	Male	Gondar	2118	Index	Negative	Negative	0	0
1033	2	Male	Gondar	2118	Index	Negative	PF	1	1
1034	2	Female	Gondar	2118	Index	Negative	Negative	0	1
1035	1	Female	Gondar	2118	Index	PVPE	PV	0	1
1036	3	Male	Gondar	2014	Index	Negative	Negative	1	0
1037	3	Female	Gondar	2014	Index	Negative	Negative	0	1
1038	3	Female	Gondar	2018	Neighbour	Negative	Negative	0	1
1039	3	Female	Gondar	2018	Neighbour	Negative	Negative	0	0
1040	2	Female	Gondar	2018	Neighbour	Negative	Negative	0	0
1041	3	Female	Gondar	2116	Index	Negative	Negative	0	0
1043	2	Female	Gondar	2116	Index	Negative	Negative	0	1
1045	1	Female	Gondar	2098	Index	Negative	Negative	0	1
1050	3	Female	Gondar	2106	Index	Negative	Negative	0	0
1051	2	Female	Gondar	2106	Index	Negative	Negative	0	0
1053	2	Female	Gondar	2106	Index	Negative	Negative	0	0
1054	3	Female	Gondar	2075	Neighbour	PFPV	PF	1	0
1055	3	Male	Gondar	2075	Neighbour	Negative	Negative	0	1
1058	3	Female	Gondar	2071	Index	Negative	Negative	0	0
1059	3	Female	Gondar	2071	Index	Negative	Negative	1	1
1061	2	Female	Gondar	2071	Index	Negative	Negative	0	0
1063	3	Male	Gondar	2100	Index	NegativeNV	PV	0	1
1064	3	Male	Gondar	2109	Neighbour	Negative	Negative	0	1
1065	3	Male	Gondar	2092	Neighbour	Negative	Negative	0	0
1067	3	Male	Gondar	2096	Index	Negative	Negative	1	1
1068	3	Female	Gondar	2108	Neighbour	Negative	Negative	0	1
1069	3	Male	Gondar	2120	Index	PVPV	PV	1	1
1070	2	Female	Gondar	2120	Index	Negative	Negative	0	0
1071	3	Female	Gondar	2115	Neighbour	Negative	Negative	0	1
1072	2	Female	Gondar	2115	Neighbour	Negative	PV	0	1
1073	3	Female	Gondar	2106	Neighbour	PFPV	PF	1	0
1074	3	Male	Gondar	2103	Neighbour	PFPV	PF	0	0
1075	3	Female	Gondar	2133	Index	Negative	Negative	1	1
1076	2	Female	Gondar	2133	Index	Negative	Negative	1	0
1077	3	Male	Gondar	2106	Neighbour	Negative	Negative	0	1
1078	3	Male	Gondar	2106	Neighbour	Negative	Negative	0	0
1079	3	Female	Gondar	2134	Neighbour	Negative	Negative	1	1
1080	2	Male	Gondar	2134	Neighbour	Negative	Negative	1	0
1085	3	Male	Gondar	2100	Neighbour	Negative	Negative	0	0
1086	2	Male	Gondar	2097	Neighbour	Negative	Negative	0	1
1087	3	Male	Gondar	2019	Index	Negative	Negative	0	0
1088	2	Male	Gondar	2019	Index	Negative	Negative	1	0
1089	2	Male	Gondar	2019	Index	Negative	Negative	0	1
1090	3	Male	Gondar	2019	Index	PFPV	PV	0	1
1091	3	Female	Gondar	2019	Index	Negative	Negative	1	0
1092	1	Male	Gondar	2120	Neighbour	Negative	Negative	0	1
1093	1	Female	Gondar	2120	Neighbour	Negative	Negative	1	0
1094	2	Male	Gondar	2022	Index	Negative	PV	0	1
1095	2	Male	Gondar	2022	Index	Negative	Negative	1	1
1096	3	Male	Gondar	2022	Index	Negative	Negative	0	1
1097	3	Male	Gondar	2022	Index	Negative	Negative	1	0
1098	3	Female	Gondar	2108	Neighbour	Negative	Negative	0	0
1099	3	Female	Gondar	2108	Neighbour	Negative	Negative	0	1
1100	2	Female	Gondar	2108	Neighbour	Negative	Negative	1	1
1103	3	Female	Gondar	2104	Neighbour	Negative	Negative	0	0
1104	3	Female	Gondar	2104	Neighbour	Negative	Negative	0	0
1105	2	Female	Gondar	2104	Neighbour	Negative	Negative	0	1
1106	2	Male	Gondar	2104	Neighbour	Negative	Negative	0	0
1107	2	Male	Gondar	2104	Neighbour	Negative	Negative	0	0
1108	3	Female	Gondar	2103	Neighbour	Negative	Negative	0	0
1109	2	Female	Gondar	2103	Neighbour	Negative	Negative	0	1
1110	2	Male	Gondar	2103	Neighbour	Negative	Negative	0	0
1111	1	Female	Gondar	2103	Neighbour	Negative	Negative	0	0
1112	3	Female	Gondar	2103	Neighbour	Negative	Negative	0	0
1113	3	Male	Gondar	2107	Neighbour	Negative	Negative	0	1
1114	3	Female	Gondar	2246	Index	Negative	Negative	0	1
1115	3	Female	Gondar	2246	Index	Negative	Negative	0	1
1116	3	Female	Gondar	2246	Index	Negative	Negative	0	0
1117	2	Male	Gondar	2246	Index	Negative	Negative	0	1
1118	3	Female	Gondar	2228	Neighbour	Negative	Negative	0	0
1119	3	Male	Gondar	2228	Neighbour	Negative	Negative	0	1
1120	1	Male	Gondar	2228	Neighbour	Negative	Negative	0	0
1121	2	Female	Gondar	2228	Neighbour	Negative	Negative	0	1
1122	3	Male	Gondar	2243	Neighbour	Negative	Negative	0	1
1123	2	Female	Gondar	2243	Neighbour	Negative	Negative	0	1
1128	3	Female	Gondar	2203	Index	Negative	Negative	0	0
1129	3	Male	Gondar	2203	Index	Negative	Negative	0	0
1130	2	Male	Gondar	2203	Index	Negative	Negative	0	0
1131	3	Female	Gondar	2203	Neighbour	Negative	Negative	0	0
1132	3	Male	Gondar	2203	Neighbour	Negative	Negative	0	0
1133	3	Female	Gondar	2109	Index	Negative	Negative	0	0
1134	3	Male	Gondar	2095	Neighbour	Negative	Negative	0	0
1135	3	Female	Gondar	2095	Neighbour	Negative	Negative	0	0
1136	2	Male	Gondar	2095	Neighbour	Negative	Negative	0	0
1137	2	Female	Gondar	2095	Neighbour	Negative	Negative	0	0
1138	3	Male	Gondar	2072	Neighbour	Negative	Negative	0	0
1139	3	Female	Gondar	2072	Neighbour	Negative	Negative	0	0
1140	3	Male	Gondar	2072	Neighbour	Negative	Negative	0	0
1141	3	Female	Gondar	2072	Neighbour	Negative	Negative	0	0
1142	3	Female	Gondar	2136	Neighbour	Negative	Negative	0	0
1143	2	Male	Gondar	2136	Neighbour	Negative	Negative	1	0
1144	2	Female	Gondar	2136	Neighbour	Negative	Negative	0	0
1145	3	Female	Gondar	2136	Neighbour	Negative	Negative	0	0
1146	3	Female	Gondar	2135	Neighbour	Negative	Negative	0	0
1147	3	Male	Gondar	2135	Neighbour	Negative	Negative	0	0
1148	2	Female	Gondar	2135	Neighbour	Negative	Negative	0	1
1149	2	Female	Gondar	2135	Neighbour	Negative	Negative	0	0
1150	3	Female	Gondar	2135	Neighbour	Negative	Negative	0	0
1151	3	Female	Ambageorgis	2869	Index	Negative	Negative	0	0
1152	3	Female	Ambageorgis	2869	Index	Negative	Negative	1	1
1153	3	Male	Ambageorgis	2896	Neighbour	NegativeNV	PF	1	1
1154	3	Male	Ambageorgis	2845	Neighbour	Negative	Negative	0	1
1155	3	Male	Ambageorgis	2845	Neighbour	Negative	Negative	1	1
1159	3	Male	Ambageorgis	2833	Index	Negative	Negative	0	0
1160	3	Male	Ambageorgis	2833	Index	Negative	Negative	0	0
1161	3	Male	Ambageorgis	2833	Index	Negative	Negative	0	0
1162	3	Female	Ambageorgis	2833	Index	Negative	Negative	0	0
1163	2	Female	Ambageorgis	2769	Neighbour	Negative	Negative	0	0
1164	3	Male	Ambageorgis	2769	Neighbour	Negative	Negative	1	0
1165	2	Male	Ambageorgis	2769	Neighbour	Negative	Negative	1	0
1166	3	Female	Ambageorgis	2769	Neighbour	Negative	Negative	0	0
1167	3	Male	Ambageorgis	2769	Neighbour	Negative	Negative	0	0
1168	3	Female	Ambageorgis	2752	Neighbour	Negative	Negative	0	0
1169	1	Male	Ambageorgis	2752	Neighbour	Negative	Negative	0	0
1170	2	Female	Ambageorgis	2752	Neighbour	Negative	Negative	0	0
1171	3	Female	Ambageorgis	2740	Neighbour	Negative	Negative	0	0
1172	3	Male	Ambageorgis	2740	Neighbour	Negative	Negative	0	0
1173	3	Male	Ambageorgis	2740	Neighbour	Negative	Negative	0	0
1174	2	Female	Ambageorgis	2740	Neighbour	Negative	Negative	0	0
1175	2	Male	Ambageorgis	2740	Neighbour	Negative	Negative	0	0
1181	3	Female	Ambageorgis	2837	Index	Negative	Negative	0	0
1182	2	Male	Ambageorgis	2854	Neighbour	Negative	Negative	0	0
1183	2	Female	Ambageorgis	2854	Neighbour	Negative	Negative	1	0
1184	2	Male	Ambageorgis	2854	Neighbour	Negative	Negative	0	0
1185	3	Female	Ambageorgis	2854	Neighbour	Negative	Negative	0	1
1186	3	Male	Ambageorgis	2875	Neighbour	Negative	Negative	0	0
1187	2	Female	Ambageorgis	2875	Neighbour	Negative	Negative	0	0
1188	3	Female	Ambageorgis	2875	Neighbour	Negative	Negative	0	0
1189	2	Male	Ambageorgis	2875	Neighbour	Negative	Negative	0	0
1190	1	Male	Ambageorgis	2875	Neighbour	Negative	Negative	0	0
1192	3	Female	Ambageorgis	2933	Index	Negative	Negative	0	0
1193	2	Female	Ambageorgis	2933	Index	Negative	Negative	0	0
1194	3	Male	Ambageorgis	2933	Index	Negative	Negative	0	0
1195	3	Female	Ambageorgis	2915	Neighbour	Negative	Negative	0	0
1196	3	Male	Ambageorgis	2955	Neighbour	Negative	Negative	1	0
1197	3	Female	Ambageorgis	2955	Neighbour	Negative	Negative	0	0
1198	2	Female	Ambageorgis	2955	Neighbour	Negative	Negative	0	0
1199	3	Male	Ambageorgis	2955	Neighbour	Negative	Negative	0	0
1200	3	Male	Ambageorgis	2944	Index	Negative	Negative	0	0
1201	3	Female	Ambageorgis	2944	Index	Negative	Negative	0	0
1202	3	Female	Ambageorgis	2944	Index	Negative	Negative	0	1
1203	3	Male	Dabat	2560	Index	Negative	Negative	0	0
1204	3	Female	Dabat	2560	Index	Negative	Negative	0	0
1205	2	Male	Dabat	2560	Index	Negative	Negative	0	1
1206	2	Female	Dabat	2560	Index	Negative	Negative	0	0
1207	3	Female	Dabat	2570	Neighbour	Negative	Negative	0	0
1208	3	Male	Dabat	2570	Neighbour	Negative	Negative	0	0
1209	3	Male	Dabat	2560	Neighbour	Negative	Negative	0	0
1210	2	Female	Dabat	2560	Neighbour	Negative	Negative	0	0
1211	2	Female	Dabat	2560	Neighbour	Negative	Negative	0	0
1212	3	Female	Dabat	2560	Neighbour	Negative	Negative	0	0
1213	3	Female	Dabat	2630	Neighbour	Negative	Negative	0	0
1214	2	Female	Dabat	2630	Neighbour	Negative	Negative	0	0
1215	2	Male	Dabat	2630	Neighbour	Negative	Negative	0	0
1216	3	Male	Dabat	2630	Neighbour	Negative	Negative	0	0
1218	3	Male	Dabat	2625	Index	Negative	Negative	0	0
1219	3	Female	Dabat	2625	Index	Negative	Negative	0	0
1220	2	Male	Dabat	2625	Index	Negative	Negative	0	0
1221	1	Female	Dabat	2625	Index	Negative	Negative	0	0
1222	3	Male	Dabat	2625	Index	Negative	Negative	0	0
1223	3	Female	Dabat	2603	Index	Negative	Negative	0	0
1224	3	Male	Dabat	2603	Index	Negative	Negative	0	0
1225	2	Female	Dabat	2603	Index	Negative	Negative	0	0
1226	1	Female	Dabat	2603	Index	Negative	Negative	0	0
1227	3	Female	Dabat	2600	Neighbour	Negative	Negative	0	0
1228	3	Female	Dabat	2600	Neighbour	Negative	Negative	0	0
1234	3	Female	Dabat	2412	Index	Negative	Negative	0	0
1235	3	Male	Dabat	2412	Index	Negative	Negative	0	0
1236	1	Female	Dabat	2412	Index	Negative	Negative	0	0
1237	3	Female	Dabat	2372	Neighbour	Negative	Negative	0	0
1238	2	Male	Dabat	2372	Neighbour	Negative	Negative	0	0
1239	2	Female	Dabat	2372	Neighbour	Negative	Negative	0	0
1240	3	Male	Dabat	2372	Neighbour	Negative	Negative	0	0
1241	3	Male	Dabat	2372	Neighbour	Negative	Negative	0	0
1242	3	Female	Dabat	2372	Neighbour	Negative	Negative	0	0
1243	3	Male	Dabat	2382	Neighbour	Negative	Negative	0	0
1244	3	Female	Dabat	2382	Neighbour	Negative	Negative	0	0
1245	2	Female	Dabat	2382	Neighbour	Negative	Negative	0	0
1246	2	Female	Dabat	2382	Neighbour	Negative	Negative	0	1
1250	3	Male	Dabat	2258	Index		Negative	0	1
1251	2	Male	Dabat	2258	Index	Negative	Negative	1	0
1252	3	Female	Dabat	2258	Index	Negative	Negative	0	0
1253	3	Female	Dabat	1651	Index	Negative	Negative	0	0
1254	2	Male	Dabat	1651	Index	Negative	Negative	1	0
1255	2	Female	Dabat	1651	Index	Negative	PV	0	1
1256	3	Female	Dabat	1651	Index	Negative	Negative	0	0
1257	3	Male	Dabat	1651	Index	Negative	Negative	0	0
1258	3	Female	Dabat	1651	Neighbour	Negative	Negative	0	0
1260	3	Male	Dabat	1651	Neighbour	Negative	Negative	0	0
1261	2	Female	Dabat	1651	Neighbour	Negative	Negative	1	0
1262	3	Male	Dabat	1660	Neighbour	Negative	Negative	1	1
1263	2	Female	Dabat	1660	Neighbour	Negative	Negative	0	0
1265	3	Female	Dabat	1660	Neighbour	Negative	Negative	0	0
1266	3	Female	Dabat	1666	Neighbour	Negative	Negative	0	1
1267	2	Male	Dabat	1666	Neighbour	Negative	PV	0	1
1268	3	Female	Dabat	1666	Neighbour	PFPVPV	PFPV	0	0
1269	3	Female	Dabat	1684	Neighbour	Negative	Negative	0	1
1270	2	Male	Dabat	1684	Neighbour	Negative	Negative	0	0
1271	3	Female	Dabat	1684	Neighbour	Negative	Negative	0	1
1272	1	Male	Dabat	1684	Neighbour	Negative	Negative	0	0
1275	3	Female	Dabat	1692	Index	Negative	Negative	0	0
1276	2	Female	Dabat	1692	Index	Negative	Negative	0	0
1277	2	Female	Dabat	1692	Index	Negative	Negative	0	0
1278	1	Male	Dabat	1692	Index	Negative	Negative	0	0
1279	3	Female	Dabat	1738	Neighbour	PVPV	PV	0	1
1280	1	Male	Dabat	1738	Neighbour	Negative	Negative	1	0
1281	3	Female	Dabat	1738	Neighbour	Negative	Negative	0	0
1282	3	Male	Dabat	1738	Neighbour	Negative	Negative	0	0
1283	3	Male	Dabat	1698	Neighbour	PFPV	PF	1	0
1284	3	Male	Dabat	1698	Neighbour	Negative	Negative	0	0
1288	3	Female	Dabat	1642	Neighbour	Negative	Negative	0	0
1289	2	Female	Dabat	1642	Neighbour	Negative	Negative	0	0
1290	2	Female	Dabat	1642	Neighbour	Negative	Negative	0	0
1291	3	Female	Dabat	1646	Index	Negative	Negative	0	0
1292	2	Male	Dabat	1646	Index	Negative	Negative	0	0
1295	3	Female	Dabat	1889	Neighbour	Negative	Negative	0	0
1296	2	Female	Dabat	1889	Neighbour	Negative	Negative	0	0
1297	1	Female	Dabat	1889	Neighbour	Negative	Negative	1	0
1298	3	Female	Dabat	2391	Index	Negative	Negative	1	0
1299	3	Male	Dabat	2391	Index	Negative	Negative	0	0
1300	3	Male	Dabat	2372	Neighbour	Negative	Negative	0	0
1301	3	Female	Dabat	2372	Neighbour	Negative	Negative	0	0
1302	3	Female	Dabat	2372	Neighbour	Negative	Negative	0	0
1303	3	Female	Dabat	2372	Neighbour	Negative	Negative	0	0
1304	3	Female	Dabat	2408	Neighbour	Negative	Negative	0	0
1305	3	Male	Dabat	2418	Neighbour	Negative	Negative	1	0
1307	3	Male	Dabat	2568	Index	Negative	Negative	0	0
1308	2	Male	Dabat	2568	Index	Negative	Negative	0	0
1309	2	Male	Dabat	2568	Index	Negative	Negative	0	0
1310	3	Female	Dabat	2625	Neighbour	Negative	Negative	0	0
1314	3	Male	Dabat	2581	Index	Negative	Negative	0	0
1315	3	Male	Dabat	2591	Neighbour	Negative	Negative	0	0
1316	2	Male	Dabat	2591	Neighbour	Negative	Negative	0	0
1317	2	Male	Dabat	2591	Neighbour	Negative	Negative	1	0
1318	2	Male	Dabat	2591	Neighbour	Negative	Negative	0	0
1319	3	Male	Dabat	2593	Neighbour	Negative	Negative	0	0
1320	2	Male	Dabat	2593	Neighbour	Negative	Negative	1	0
1321	2	Male	Dabat	2593	Neighbour	Negative	Negative	0	0
1322	2	Male	Dabat	2593	Neighbour	Negative	Negative	1	0
1323	3	Female	Dabat	2593	Neighbour	Negative	Negative	0	0
1324	3	Male	Dabat	2601	Neighbour	Negative	Negative	0	0
1325	2	Female	Dabat	2601	Neighbour	Negative	Negative	0	0
1327	2	Female	Dabat	2601	Neighbour	Negative	Negative	0	0
1331	3	Male	Dabat	2576	Index	Negative	Negative	0	0
1332	3	Male	Dabat	2576	Index	Negative	Negative	0	0
1333	3	Female	Dabat	2575	Neighbour	Negative	Negative	0	0
1334	1	Female	Dabat	2575	Neighbour	Negative	Negative	0	0
1335	1	Male	Dabat	2575	Neighbour	Negative	Negative	0	0
1336	2	Male	Dabat	2575	Neighbour	Negative	Negative	0	0
1337	3	Male	Dabat	2585	Neighbour	Negative	Negative	0	0
1338	3	Female	Dabat	2587	Neighbour	Negative	Negative	1	0
1339	3	Female	Dabat	2587	Neighbour	Negative	Negative	0	0
1340	2	Male	Dabat	2587	Neighbour	Negative	Negative	1	0
1341	2	Male	Dabat	2587	Neighbour	Negative	Negative	1	0
1342	3	Male	Dabat	2587	Neighbour	Negative	Negative	1	0
1343	1	Female	Dabat	2587	Neighbour	Negative	Negative	1	0
1344	3	Female	Dabat	2589	Neighbour	Negative	Negative	0	0
1345	3	Female	Dabat	2589	Neighbour	Negative	Negative	0	1
1350	3	Female	Dabat	2572	Index	Negative	Negative	1	0
1351	3	Male	Dabat	2564	Neighbour	Negative	Negative	0	0
1352	2	Male	Dabat	2564	Neighbour	Negative	Negative	0	0
1353	2	Female	Dabat	2564	Neighbour	Negative	Negative	0	0
1354	1	Male	Dabat	2564	Neighbour	Negative	Negative	0	0
1355	3	Female	Dabat	2563	Neighbour	Negative	Negative	0	0
1356	3	Female	Dabat	2563	Neighbour	Negative	Negative	0	0
1357	2	Male	Dabat	2563	Neighbour	Negative	Negative	0	0
1358	2	Male	Dabat	2563	Neighbour	Negative	Negative	0	0
1359	3	Male	Dabat	2563	Neighbour	Negative	Negative	1	0
1360	3	Male	Dabat	2580	Neighbour	Negative	Negative	1	0
1361	2	Male	Dabat	2580	Neighbour	Negative	Negative	0	0
1362	2	Female	Dabat	2580	Neighbour	Negative	Negative	0	0
1363	3	Female	Dabat	2580	Neighbour	Negative	Negative	0	0
1364	3	Female	Dabat	2580	Neighbour	Negative	Negative	1	0
1365	3	Female	Dabat	2591	Neighbour	Negative	Negative	1	1
1366	3	Male	Dabat	2591	Neighbour	Negative	Negative	0	0
1367	3	Male	Dabat	2588	Neighbour	Negative	Negative	0	0
1368	2	Male	Dabat	2588	Neighbour	Negative	Negative	0	0
1369	2	Male	Dabat	2588	Neighbour	Negative	Negative	0	0
1370	2	Male	Dabat	2588	Neighbour	Negative	Negative	0	1
1371	3	Female	Dabat	2588	Neighbour	Negative	Negative	0	0
1372	2	Female	Dabat	2588	Neighbour	Negative	Negative	0	1
1373	3	Male	Dabat	2678	Index	Negative	Negative	0	1
1374	3	Female	Dabat	2678	Index	Negative	Negative	1	1
1375	3	Female	Dabat	2623	Neighbour	Negative	Negative	1	1
1376	3	Male	Dabat	2623	Neighbour	PFPV	PF	0	0
1377	2	Female	Dabat	2623	Neighbour	Negative	Negative	1	0
1378	2	Female	Dabat	2623	Neighbour	Negative	Negative	0	0
1379	3	Male	Dabat	2627	Neighbour	PFPV	PF	1	1
1380	2	Female	Dabat	2627	Neighbour	Negative	Negative	0	1
1381	2	Female	Dabat	2627	Neighbour	Negative	Negative	0	0
1382	3	Female	Dabat	2627	Neighbour	Negative	Negative	1	0
