# Supplementary material for: High-Altitude Plasmodium falciparum and Plasmodium vivax Reservoirs in Ethiopia Are Not Linked to Recent Travel
Source: Open Forum Infect Dis. 2026 Apr 30;13(5):ofag247. doi: 10.1093/ofid/ofag247 (PMC13202210; doi:10.1093/ofid/ofag247)
Supplement: ofag247_Supplementary_Data [file ofag247_supplementary_data.zip › Supplementary_File_S2.txt]

Serial_number	microscopy	biocredit_ldh	biocredit_hrp2	SDBioline	AccessBio CareStart Combo	qPCR_Pf	qPCR_Pv	hrp2	hrp3
1	0	1	0	0	0	43.653	0	Deletion	Deletion
2	0	0	0	0	0	56.61	0	Deletion	Deletion
3	1	1	1	2	2	7.26	1324.39
4	0	0	0	0	0	2.563	117.9
5	1	1	1	0	2	376.9	0
6	2	1	0	2	2	0	0
7	2	1	0	0	2	819.5	0	Deletion	Deletion
8	0	1	0	0	0	16.863	195.31	Deletion	Deletion
9	0	0	0	0	0	0.197	121.48
10	0	0	0	0	0	0	112.9
11	0	1	1	0	0	560.2	0
12	0	0	1	0	0	0	0
14	0	0	0	0	0	0	33.17
15	0	0	0	0	0	2.013	0	Deletion	Deletion
16	0	0	1	0	0	0	0
17	0	0	0	0	0	0	0
18	0	0	1	0	0	0	0
19	3	1	1	3	3	17.674	1071.15	Wild type	Wild type
20	0	0	0	0	0	0.006	115.5273438
21	1	1	1	1	1	49.002	1.87	Wild type	Deletion
22	0	0	0	0	0	0	0
23	1	1	1	1	1	205.356	59.46	Wild type	Deletion
24	0	0	0	0	0	0.012	6.94
25	0	0	0	0	0	0.009	0.06
26	0	0	0	0	0	0.25	1.558
28	0	0	0	0	0	10.56	8.251	Deletion	Deletion
30	0	1	0	0	0	0	0
31	0	0	0	0	0	0	0
32	0	0	0	0	0	0	0.25
33	0	1	0	0	0	436.2	0	Deletion	Deletion
34	0	1	1	0	1	3.846	0
35	1	1	1	1	3	3867	0
36	1	1	1	1	1	15.834	0	Wild type	Deletion
37	0	0	0	0	0	0.25	205.3
38	0	0	0	0	0	0	49.38
39	2	0	0	2	2	0	17523.31
40	0	0	0	0	0	0	30.07
41	0	0	0	0	0	0	26.48
42	0	1	0	0	0	0.9221	0	Wild type	Deletion
43	2	0	0	2	2	0	768.5
44	3	1	1	2	2	18.669	693.0970001	Deletion	Deletion
45	1	0	1	1	1	0.003	0
48	1	0	1	1	1	22.66	0
49	0	0	0	0	0	0.25	0
50	0	0	0	0	0	0	0.07
51	0	0	0	0	0	0.623	0.2
52	0	0	0	0	0	0	15.24
53	0	0	0	0	0	0	0
54	0	0	0	0	0	0	0
55	0	0	0	0	0	0	0
56	0	0	0	0	0	0	0
57	0	0	0	0	0	0	194.49
58	0	0	0	0	0	0	0
59	0	0	0	0	0	0	0
60	0	0	0	0	0	0	0
61	0	0	0	0	0	0	0.18
62	2	0	0	2	2	0	1268.18
63	0	0	0	0	0	0	0
64	0	0	0	0	0	0	0
65	0	0	0	0	0	0	98.74
66	0	0	0	2	2	0.25	0
67	1	1	1	1	1	121.7	0
68	1	1	1	1	1	1594	0
69	0	0	0	0	0	0	0
70	0	0	0	0	0	0	0
71	0	0	0	0	0	0	0
72	0	1	0	0	0	1965	0	Deletion	Deletion
73	1	1	1	1	1	1256	0
74	0	1	0	0	0	66.727	0
75	0	0	0	0	0	0	0
76	0	0	0	0	0	0	28.27
77	0	0	0	0	0	0	0
78	0	0	0	0	0	0.302	0
79	1	1	1	1	1	51.456	0
80	0	0	0	0	0	0	6.305649877
82	1	1	1	1	1	86.674	0	Wild type	Deletion
83	0	1	0	0	0	3.996	0
84	1	1	1	1	1	149.625	0	Wild type	Deletion
85	0	0	0	0	0	0	0
86	0	0	0	0	0	0.008	0
87	0	0	0	0	0	0	0
88	0	0	0	0	0	0	0
89	0	0	0	0	0	0	0
90	0	0	0	0	0	0	1.242
91	0	0	0	0	0	0	0
92	0	0	0	0	0	0	0
95	0	0	0	0	0	0	0
96	0	0	0	0	0	0	0
97	0	1	1	1	0	6.368	0
98	1	1	1	1	1	462.8	23.15
99	0	0	0	0	0	0	0
100	0	0	0	0	0	0	0
102	0	0	0	0	0	0	0
103	0	0	0	0	0	0	0
104	0	0	0	0	0	0	0
105	0	0	0	0	0	0	0
106	0	0	0	0	0	0	0
107	0	0	0	0	0	0	0
108	0	1	0	0	0	296.9	0	Deletion	Deletion
109	0	0	0	0	0	0	0
110	0	0	0	0	0	0	10.18
111	0	0	0	0	0	0	0
112	0	0	0	0	0	0	0
113	0	0	0	0	0	0	0
114	0	0	0	0	0	0	0
115	0	0	0	0	0	0	0
116	0	0	0	0	0	0	0
117	0	1	0	0	0	187.3	0	Deletion	Deletion
118	0	0	0	0	0	0	0
119	0	0	0	0	0	0	0
119	0	0	0	0	0	0.6784	0
120	0	0	0	0	0	0	0
121	0	0	0	0	0	0	0
122	0	1	0	0	0	20.35	0	Deletion	Deletion
123	0	0	0	0	0	0	0
124	0	0	0	0	0	0	0
125	0	0	0	0	0	0.01452	11860
126	0	0	0	0	0	0	0
127	0	0	0	0	0	0	5.7
128	0	0	0	0	0	123	28.83
129	1	0	0	0	0	1.038	0
130	0	0	0	0	0	0	0
131	0	0	0	0	0	0	0
132	0	0	0	0	0	0	0
133	0	0	0	0	0	0	0
134	0	1	0	0	0	92.07	0	Deletion	Deletion
135	0	1	1	0	0	29.51	0
136	2	0	0	2	2	0	43680
137	0	0	0	0	0	0	0
138	0	0	0	0	0	0	0
139	0	0	0	0	0	0	0
140	0	0	0	0	0	0	0
141	0	0	0	0	0	0	0
142	0	0	0	0	0	0	0
143	2	1	1	3	3	45.739	0
145	0	0	0	0	0	0.017	0
146	1	0	0	0	0	0	0
147	0	0	0	0	0	0	0
148	0	0	0	0	0	0	0
149	0	1	0	0	0	4.443	0	Deletion	Deletion
150	0	0	0	0	0	0	0
151	0	0	0	0	0	0	0
152	1	1	0	0	0	53.14	0	Deletion	Deletion
153	0	0	0	0	0	0	0
154	0	1	0	0	0	36.85	0	Deletion	Deletion
155	0	0	0	0	0	0	0
156	0	0	0	0	0	0	0
157	0	0	0	0	0	0	0
158	0	1	0	0	0	3.48	0
159	1	0	0	2	2	0	1676
160	1	0	0	2	2	0	1620.54
162	0	0	0	0	0	0	0.33
163	0	0	0	0	0	0	0
165	0	0	0	0	0	0	107.5409508
166	0	0	0	0	0	0	0
167	0	0	0	0	0	0	1.55
168	0	0	0	0	0	0	0.04
169	0	0	0	0	0	0	0
170	0	0	0	0	0	0	0
171	0	0	0	0	0	0	0
172	0	0	0	0	0	0.007	0.39
173	0	0	0	0	0	0	0.39
174	0	0	0	0	0	0	0
175	0	0	0	0	0	0	0
176	0	0	0	0	0	0	561.2
177	1	0	0	2	2	0	1543
178	0	0	0	0	0	0	0
179	0	0	0	0	0	0	0
180	0	0	0	0	0	0	12.77
181	0	0	0	0	0	0	0
182	0	0	0	0	0	0	0
183	0	0	0	0	0	0	0.25
184	0	0	0	0	0	46.39	0	Deletion	Deletion
185	0	0	0	0	0	0	0
186	0	0	0	0	0	1.58	0	Deletion	Deletion
187	0	0	0	0	0	0	0
188	0	0	0	0	0	0	0
189	0	0	0	0	0	0.007	0
191	0	0	0	0	0	0	0
192	0	0	0	0	0	0	0
193	0	0	0	0	0	0	0
194	0	0	0	0	0	0	0
195	0	0	0	0	0	0	0
196	0	0	0	0	0	0	0
197	0	0	0	0	0	0	112.2145176
198	0	0	0	0	0	0	0
199	0	0	0	2	2	0	511.13
200	0	0	0	0	0	0	0
201	0	0	0	0	0	0	0
202	0	0	0	0	0	0	0
203	0	0	0	0	0	0	0
204	2	1	1	1	1	13.518	0	Wild type	Deletion
205	0	0	0	0	0	0	36.69
206	0	0	0	0	0	0	0
207	0	0	0	0	0	0	1.586
208	0	0	0	0	0	0	0
209	0	0	0	0	0	0	0
210	0	0	0	0	0	0	125.6630898
211	1	1	1	1	1	20.189	0	Wild type	Deletion
212	0	0	0	0	0	0	61.05
213	0	0	0	0	0	0	167
214	0	0	0	0	0	0	0
215	0	1	0	0	0	2.808	0
216	1	1	1	1	1	146.468	0	Wild type	Deletion
217	0	0	0	0	0	0	0
218	0	0	0	0	0	0	0
220	0	0	0	0	0	0	31.13
221	0	0	0	0	0	0	0
223	0	0	0	0	0	0	0
223	0	0	0	0	0	0	0.1356
224	0	0	0	0	0	0	7902
225	1	1	1	3	3	143.5	11860
226	0	0	0	0	0	0	0
227	0	0	0	0	0	0	0
228	0	0	0	0	0	0	1686
229	0	0	0	2	2	0	0
230	0	1	1	1	1	0.007	0
231	0	0	0	0	0	4.39	572.0262146
232	1	1	0	2	1	11523.6	58.1	Deletion	Deletion
233	0	0	0	0	0	0	0
234	1	1	1	2	2	0	141100
235	0	0	0	0	0	0	0
236	0	0	0	0	0	0	0
237	2	1	1	2	2	8.908	594.76	Wild type	Deletion
238	0	0	0	0	0	0	5847
239	0	0	0	0	0	0	0
240	0	1	0	0	0	0	0
241	1	1	1	1	1	25.502	0	Wild type	Deletion
242	0	1	0	0	0	1.242	0
243	0	0	0	0	0	0	0
244	2	1	0	2	2	25.233	0	Deletion	Deletion
245	1	1	0	2	2	3563.94	0	Deletion	Deletion
246	0	0	0	0	0	0	0
247	1	1	1	1	1	15.237	0	Wild type	Deletion
248	0	0	0	0	0	0.492	0
249	0	0	0	0	0	0	0
250	0	0	0	0	0	0	0
251	0	0	0	0	0	0	0
252	0	0	0	0	0	0	0
253	0	0	0	0	0	0	0
254	0	1	1	1	0	0	0
255	0	1	1	1	1	9.593	0
256	0	0	0	0	0	0	602.976265
257	1	1	0	0	0	75.262	0
258	0	0	0	0	0	0	0
259	1	0	0	2	2	0	1752.93
260	0	0	0	0	0	0	107.28
261	0	0	0	0	0	0	0
262	0	0	0	0	0	0	0
263	0	0	0	0	0	0.126	0
264	0	1	0	0	0	5.922	0
265	1	1	1	1	1	25.816	193.4116936	Wild type	Deletion
266	1	0	0	2	2	0.026	1045.051346
267	0	0	0	0	0	0	0
268	0	0	0	0	0	0	139.86
269	0	0	0	0	0	0	0
270	0	0	0	0	0	0	0
271	0	0	0	0	0	0	526.23
272	0	0	0	0	0	0	0
273	0	1	0	0	0	0	0
274	0	0	0	0	0	0	0
275	0	0	0	0	0	0	0
276	0	0	0	0	0	0	14.14
277	0	0	0	0	0	0	0
278	0	0	1	0	0	0	466.6827393
279	1	1	1	1	1	23.936	0	Wild Type	Deletion
280	0	0	0	0	0	0	0
281	0	1	0	2	2	24.142	0	Deletion	Deletion
282	0	0	0	0	0	0	187.45
283	0	0	0	0	0	0	0
284	0	0	0	0	0	0	0
285	0	0	0	0	0	0	290.92
286	0	1	0	0	0	16.481	0	Deletion	Deletion
287	0	0	0	2	2	0.014	921.22
288	0	0	0	0	0	0	0
289	0	0	0	2	2	0	1398.921509
290	0	1	1	1	1	0.643	0
291	0	0	0	0	0	0	206.6
292	0	0	0	0	0	0	492.13
293	0	0	0	0	0	0	0
294	0	0	0	0	0	0.018	0
295	2	0	0	2	2	0	2442.327728
296	2	0	0	2	2	0	10000
297	0	1	1	1	1	26.646	768.4	Wild Type	Deletion
298	2	0	0	2	2	0.009	1962.97
299	0	0	0	2	2	0	0
300	0	0	0	0	0	0	40.63146591
301	0	0	0	0	0	0	0
302	0	0	0	0	0	0	43.81
303	0	0	0	0	0	0	0
304	0	0	0	0	0	0	0
305	1	0	0	2	2	0	23230
306	0	0	0	0	0	0	0.25
307	0	0	0	0	0	0.674	6.98	Deletion	Deletion
308	0	0	0	0	0	0	0
309	0	1	0	0	0	27.058	0	Deletion	Deletion
310	0	0	0	0	0	0	0
311	0	0	0	0	0	0	0
312	0	0	0	0	0	0	0
313	0	0	0	0	0	0	0
314	0	0	0	0	0	0	0
315	0	0	0	2	2	0	814.72
316	0	1	1	1	1	0	0
317	0	1	0	2	2	41.133	68.98645878	Deletion	Deletion
318	0	0	0	0	0	0	0
319	0	0	0	0	0	0.154	0	Deletion	Wild type
320	0	0	0	0	0	0	0
321	0	0	0	0	0	0	0
322	0	0	0	0	0	0	0
324	0	0	0	0	0	0	388.5
325	0	0	0	0	0	0	0
326	0	0	0	0	0	0	0
327	0	0	0	0	0	0	0
328	0	0	0	0	0	0	0
329	0	0	0	0	0	0	0
330	0	0	0	0	0	0	0
331	0	0	0	0	0	0	0
332	0	0	0	0	0	0	0
333	0	0	0	0	0	0	0
334	0	0	0	0	0	0	0
335	0	0	0	0	0	0	172.41
336	0	0	0	0	0	0	0
337	0	0	0	0	0	0	228.02
338	0	0	0	0	0	0	0
339	0	0	0	0	0	0	0
340	0	0	0	0	0	0	0
341	0	0	0	0	0	0	0
342	0	0	0	0	0	0	0
343	0	0	0	0	0	3.322	59.56
344	0	0	0	0	0	0	0
345	0	0	0	0	0	0	0
346	0	0	0	0	0	0	0
347	0	0	0	0	0	0	0
348	0	0	0	0	0	0	0
349	0	0	0	2	2	0	822.1482849
350	0	0	0	0	0	0	0
351	0	0	0	0	0	0	0
352	0	0	0	0	0	0	63.8
353	0	0	0	0	0	0	0
354	0	0	0	0	0	0	0
355	0	0	0	0	0	0	0
356	0	0	0	0	0	0	0
357	0	0	0	0	0	0	0
358	0	0	0	0	0	0	0
359	0	0	0	0	0	0	0
360	0	1	0	0	0	67.89	0	Deletion	Deletion
361	0	0	0	0	0	0	0
362	0	0	0	0	0	0	0
363	0	0	0	0	0	0	0
364	1	1	1	1	1	5.734	0
365	0	0	0	0	0	0	0
366	2	0	0	2	2	0	2752.783508
367	1	1	1	3	3	373.952	67.81	Wild type	Deletion
368	0	0	0	0	0	0.128	332.28
369	0	0	0	0	0	0	0
370	2	0	0	3	3	0.026	2553.25
371	0	0	0	0	0	0	0
372	0	0	0	0	0	0	0
373	0	0	0	0	0	0	378.4413528
374	0	0	0	0	0	0.03	0
375	0	0	0	0	0	0.001	0
